# Supplementary material for: Overlap of Promoter Recognition Specificity of Stress Response Sigma Factors SigD and SigH in Corynebacterium glutamicum ATCC 13032
Source: Front Microbiol. 2019 Jan 9;9:3287. doi: 10.3389/fmicb.2018.03287 (PMC6338062; doi:10.3389/fmicb.2018.03287)
Supplement: Table S2 — List of identified TSSs of SigD-upregulated genes and the respective sequences as detected by RNA-seq of transcriptome of C. glutamicum with overexpressed sigD cultivated on glucose. [file Table_2.XLSX]

## Sheet: List1
TSS nt No.	Strand	Primary TSS	Gene	50 nt upstream of TSS	TSS
363325	Rev	-	cg0413	AAGGTAAAGCGCCTGTTAACGTAATAGCTTGAAATATAGATGTAAATTAA	A
370581	Fwd	-	cg0420	CATCTGAGCAGTTAGAAACGGTATGTCGGTAGTAACCGATACGATTTATT	G
387333	Fwd	387693	cg0441	ATTTCGGCAGAGTGCTAACGGTTAGGCACTATTTTCCGTTAGTTCTTTTG	G
432115	Rev	-	cg0486	ACCCAGCTTCTGCGAGTAACAATAATGAGACTCCTCGCGGTTAAACTTTA	A
472918	Fwd	-	cg0532	GCTATGGGGGAGTGTGAAACGCTATTGTGAAATGAATAGATAGGTTCCAT	A
538856	Rev	538783	cg0606	GAAGACCGTGGAATCCGTCACCAGAGTGTCAGATTCAGAAATCCAAGTTG	T
539461	Rev	-	cg0607	GTTGCGCGTTAATAAGGAACAATATCGGTGTGATTCGCGATATATTAATC	A
614502	Fwd	-	cg0696	AGTATGTGAGGAGATCAAGGTGTTGGGGGTTCTAGTTGCTAAGATGGTGA	A
615025	Fwd	-	cg0697	TGGTCAGCGATGGAAGTAACAGAGTTAGGGAACTTCTCGATCTACTGAGT	G
977715	Fwd	-	cg1052	TTTTGGGGGAGGTTGTTACAAAACCATACGTCTGTGAAGATATGACGAGT	G
983017	Fwd	-	cg1056	GTTTTGACGACGCAGTAACGCAATCGGGGATTGTGGTCGATTCTTTAAGC	A
1095058	Fwd	1094626	cg1181	GTGATGGCAGAAACCCGAGGGGTATTTCATGGACCGATTACCATTAACGT	G
1144560	Rev	-	cg1246	GCAGACACAGGACGCGGCATCATCGTCGCCTCCATGTCAGGCGGCCTCAC	C
1145400	Rev	-	cg1247	TTTTTTCAGAATTTTGTAACGGAACTGCATCGATGTACGACAAACAAAAC	A
1939611	Rev	-	cg2047	GCATTTTTTAGTGACGTAACATCAAAGAAGTATTCACTGATGTAAGTAGT	G
2201999	Rev	-	cg2318	CATAAGAACACTTGGCAAACCTCACGGTTTCCACCAGTTAAGATGTTGTG	A
2202562	Rev	-	cg2320	TCTGGACGTGGGTGTGTAACGTTCAAACCAAAAATCACGACGCATTAAGT	A
2456244	Fwd	-	cg2572	CTACCCCCTTTTGATGTAACACATAACTCAGTCTTGCGATATTAGATAAT	G
2594080	Rev	2594080	cg2720	AAAGGCATTCTGGACGTAACGCTCCGGCATCTACAAGGGATGATCAAAAT	A
2997644	Fwd	-	cg3138	AATTAGAAATCCCCTTTTAATGTGATATCACTTTCTGTTAAACTGATATC	A
3043338	Rev	-	cg3179	TGTTAGTTTGCAAAAGTAATAAAATGTTCATCTTTGTCGATGGTCACAAT	A
3047056	Rev	3047137	cg3182	TACATACCCACATGTGTAACCTTCTGGACTAAGATCACGACAGACTGAAA	A
3049927	Rev	-	cg3186	GAGTGTCACAACTTGGTAACGTGTGGGCGGAAAAACAAGATAGGCATCGA	G
