# Supplementary material for: Overlap of Promoter Recognition Specificity of Stress Response Sigma Factors SigD and SigH in Corynebacterium glutamicum ATCC 13032
Source: Front Microbiol. 2019 Jan 9;9:3287. doi: 10.3389/fmicb.2018.03287 (PMC6338062; doi:10.3389/fmicb.2018.03287)
Supplement: Table S3 — List of identified TSSs of and the respective sequences as detected by RNA-seq of transcriptome of C. glutamicum WT cultivated on glucose. [file Table_3.XLS]

## Sheet: Transcription Analysis Table
TSS nt No.	Strand	Primary TSS	Gene	50 nt upstream of TSS	TSS
1847	Fwd	-	scg0010	AGGAAATGTGATTCCGCGGAACTTTCCGCCCTGTGCACAACTCCCCAAAAATTGGGGATAAGCTGGGGAT	A
2161	Fwd	-	cg0004	TCAGCGAAAGCCTCGAGGAAATTGAAATTACAAATTCCAGATCCGCGAGGAACACAGGTAGGTTGGGTTT	G
5397	Fwd	-	cg0007	GGGGCCTATTTTGCCGTTTCTCGCGTTGTGCGTGGTACTACGTGGGGACCTAAGCGTGTAAGATGGAAAC	G
7923	Fwd	-	-	AATTCAGTCGCTTAAATGGGCGCAGCGGGAAATGCTGAAAACTACATTAATCACCGATACCCTAGGGCAC	G
9466	Rev	-	-	GCTGCCAAAGTAATCGAGCAGGAACTTCCTGCAATTGGCCAGTTGATCGAAAAGAACGCACAATAATTAG	G
9914	Rev	-	-	AATGACCGTGCGTCCGCTTAAACGAAGCGTCGAACGCCGGTCTTTTCTCATTTCACTTAAGATGTAGAAC	A
10053	Rev	9914	cg0010	ATCCGTTGGCATTTGTGTAATTACCACCCATGTTGCGGGGCCGATATTACTAAATGTAAGCTTTGTGACT	G
11171	Rev	-	-	TCACGTTTTCGCAGCTAAATTCTTGAATCTAAACTATTCCCAAATAGACCATACGGTCTAACATGTGTTC	A
11808	Fwd	-	cg0015	TGGTATCGCTTTGATACCAATTTTGGGGCATGCAAGGCGTTAAAACGGCCTGTGGACTAAAATCGGTAGG	G
16243	Rev	-	-	ATCAACATTATATGGGTGGATATGAAAGTACCGTCTACCGCGTTCTTTTCAATTAGCGCAACCTTGAAGC	A
16314	Fwd	-	-	GCTTCAAGGTTGCGCTAATTGAAAAGAACGCGGTAGACGGTACTTTCATATCCACCCATATAATGTTGAT	A
19571	Rev	-	cg0026	CACTGACACAGTTCAACTCAATCAAATAGTCAACTATGCAAGGTAGTCGACTATGTGGCATAGTCGCCAT	A
19611	Fwd	-	cg0027	CCTAGCTAAAAGCCATGAATAAAACTCAACTATGGCGACTATGCCACATAGTCGACTACCTTGCATAGTT	G
22760	Rev	-	-	CGGACTGGAGGTACAGGGAAGCTGCAACAACGTAGTCGCGTTCCGGATCAAGTGGGGTATCATCAATGGT	C
26614	Rev	-	cg0039	GAGGGTCTCAGTGTATAAAGTGACGCTCTCAGTGTAGAAACTGAGGGTCTCAGTGAAGTAGACTGACAGG	G
28139	Fwd	-	-	CAGCAATAAGAAGTAGCTTGGAGTTTTTCATGGTTCTCCTTTTAGTAAAACATTTAGTAAAACGGGGACT	G
30697	Fwd	-	-	AGCCACTGAATCAATAAAGAAGCGTTAATAAAGTTTGACTTGTGCCTCTGACCTGCGTTGACTTGAGTAA	A
31105	Rev	-	-	CGCGCTCCTGCGGATGCTCCTGCGACGGATTCATCTTGACCAAAGAATCCTGTCATTCCATAATCTTGGT	A
34307	Rev	-	cg0047	AACGCCCATCATAACTACATCGAGCGAAATGCCAACCACATGTCCCATGCTTTTACTAATGTGGGGTCTT	A
34370	Fwd	34378	cg0048	GTTCTTCTAAGACCCCACATTAGTAAAAGCATGGGACATGTGGTTGGCATTTCGCTCGATGTAGTTATGA	T
34378	Fwd	-	-	AAGACCCCACATTAGTAAAAGCATGGGACATGTGGTTGGCATTTCGCTCGATGTAGTTATGATGGGCGTT	A
34922	Rev	-	-	TGGTCTTTCAACAGGTTTTTGTGGCATAAAAAAATCAGGTCATACCGGCTTGCGGCATAACCTGAAGATT	A
34935	Fwd	-	cg0049	ACGCAGTTGTCATCGAGTCTGTAGAGATCACCGCGTAACAGCCACCTCTACGTACACTAATCTTCAGGTT	A
40515	Rev	-	cg0055	ACTCGTGCAATAGCCAACAAGGAAACCGTCAAGGTAGCTGGCCCGGCAACTGATACGTTAAGCTCAAACA	A
42581	Rev	-	cg0057	TCCAACAAGTAGCCGAACTGTGCCTCAAATCCCTACCTCTACACCTAGGACGAGTGCTAGCGTTCCAGTT	G
43830	Fwd	-	-	CCGGGCGCAGTACCTTGATGGCTACTTCGCGATCATTGACCACATCATCTGCGAGCCATACGGTGGACAT	G
49180	Fwd	-	-	TCATCATCTGATCACCAAAACGAGCCGGCTGATCAGGAAAACGATCGACAAGATTACTAAAATCGTTCGG	G
49544	Rev	-	cg0064	AAGTTGTAAATTTATGCATCCCGGTGGTTTGGCCTATAACTCTGGCGCCGTTCACCTCTATAATGACGCT	A
49595	Rev	49544	cg0064	GGCGTTGAATACCAAATCGGCAGCTAAATAGCGGTTTCCTGAATGGCAACAAAGTTGTAAATTTATGCAT	C
49688	Fwd	-	cg_genome_unibi_3533	TGCCATTCAGGAAACCGCTATTTAGCTGCCGATTTGGTATTCAACGCCAAGTGCGTGCTATCTTTAACAA	G
50811	Fwd	-	-	TGAATGAAGTTTATTTCTGGCTAAGTTGCGTGTCTTGTTTTGCGCTGATGGCTTCGTTTACACTTTGATC	G
51436	Rev	-	-	CTTCAGTGAGAAAACCTGACATCGCCGTATTTCCCAAACGCAACTGTGTGCTGAGATAAGATCAGTAATC	A
51929	Rev	-	-	CAGGTGCAGGCTACTTCTACGAACCAACGGTGCTCACGGGAGTTTCAACAGATGCGGCTATCCTGAACGA	A
52871	Fwd	-	-	AGGTCATGAGGGTGGCGAACTCTTCTGCACGTTCTGCTACGAGCTCAAAACCGCGGCGTAAAATATTAGA	A
53222	Rev	-	cg0067	TTCCAGCCAGACGTTGTGGCCGGAGTAAAAATCCATCCAAACTTTCCGTGATGCTGGTAAACCTGTGGGT	G
56427	Rev	-	cg0072	CAGCGGTAACCGCAGTACACAGGTGGCAAATGCACTTAAACAGGCGGGATATACCGCGTACTCTATGACT	G
57366	Fwd	-	cg0075	GATGGGCGATTCCAAGTGTGCCATATACCCTGGGGGGTATTCAAGATAGGGGTGGGGGTATACTGTGGGA	T
63045	Rev	-	-	GTGGACTTCTCCGAATTCCACATCCTCATGAAGCCTCAGGCCATAGCCATTTTGTGCCAGGATAACCAAT	G
63230	Fwd	-	-	AAATGATGTCTTCGTAGCGGTCTAGTTTTGGGCGCTGCTGACCAAGGAGCAAGTCTTCTACGATGGTGGG	G
63546	Rev	-	cg0080	CCGAGCTAGAAGGATCGTCAGAATAGCTCTCGAATAGGCCATTTCTTACTTCATCGGCAATACTGACTTA	G
64087	Rev	-	cg0081	CCAGTAAACGCTGTATCAGAGGTGTTTAAATTCCCGCCTCTGCCCCAGATTTAAAACTATGATGAGGGAT	A
64172	Fwd	-	-	TTTTAAATCTGGGGCAGAGGCGGGAATTTAAACACCTCTGATACAGCGTTTACTGGCTATAGTGTTGCGC	G
66438	Rev	-	scg0140	AATCGTTCAGTTTCAACCAGGACGGTTCATATGCTTCACACTTTCCGCGTCAAGCGCTATAGTGAGTTTT	G
70377	Fwd	-	cg0089	TTTCTGTGTTTCTCGAAACTTTGAGATCCCGAGTGTTCTGTGTTGCTTGTGGGAGTATAAGGTGGCGCGT	G
71854	Fwd	72019	-	TGACACGCTCATCCTTGGCACTGTTAAAGATCCAGAAGATGTAGCAACCATTTTGGGTAATTTAATCAAC	A
72019	Fwd	-	cg0090	TTCTGGTCCTGGAATCCCAGAGGGCGTGGATGTATTTGCCACAGCCACCCAGATAGGAGACTCTGAAGAT	A
72833	Fwd	-	-	TTCGGTACGGACAGTCCGGGCGACCAGAACATCTATATTCAAAGCCACTGCTCTAGTAACCTTTGTGGAT	G
73779	Rev	-	cg0091	CTCATTAAAGTTCCTCCAAAAGAGATTGTTGATTCGGCACCAACTTTACCCACGAGGGTAGAAATGAAGC	A
73815	Fwd	-	cg0092	TTGTTGGTGTGAGGTTGGGTTTTGTCATCCTGAATGCTTCATTTCTACCCTCGTGGGTAAAGTTGGTGCC	G
76085	Fwd	-	-	GCTGTACTACGAAATGCCCTCTTGACCTGGGAAGTTGCGGACTGTTGTGCGGATGTGTAAATTAATTCCA	G
76640	Fwd	-	16S_rRNA_copy_A	GGTTGGTGGGGGTGTTGTTGTTTTTGTCAGGTGTTGGGCTTTTCACGGCCTAAACAATCTATTTATTGTT	T
78332	Fwd	78455	23S_rRNA_copy_A	GTGGAGATGACCCCTCGGGTGACAACAACAAGACCACATGGTCTTGAACAATGAGTGGCATGCTGTTGGG	T
78455	Fwd	-	23S_rRNA_copy_A	CTAACATCGAGCATCGTCAACACGGGTAGAGAATGTTGTGTTCTTTGGTTGTGGTGGGGGTGGTGTGTTG	T
84991	Rev	-	cg0104	ACTATCTACGACAGCTCACCATTTTTATTTAACTCCACACTAATACCTGTCAAGCAATAGAATAGATAGC	A
86221	Rev	-	-	TATTAAACTGTTAGTGAATTCTCACCCGCAACACTGGTGTATTTCAGTTACATCCGTATGGTTATTGGTT	A
86319	Fwd	-	-	AATACACCAGTGTTGCGGGTGAGAATTCACTAACAGTTTAATAAACCGAGATGTGGCTTAGGATAGGGGA	G
88533	Rev	-	-	CGATCCCAGGGTGATCGAAATCGTACGCGCAGAGCTCGACCGGGTGGCACGCCTCGGCTAAGTTGGGGAC	A
89591	Fwd	-	cg0111	CCCAACTCGAAGCACCAACGATTCAAGCCTTATCAGTTTTGTACAGGAAAATAGTGCAAAAATGGGGTTT	A
90975	Rev	-	cg0112	ACCCCCTTAAAAATGAAGCATAAAACCGCCGTGTACCGGCCTTTTATTGATTTTGACGTAAGCTTGCACC	G
91151	Fwd	-	cg0113	GAAAGCAGTATATTGTCGGTTTTTTAGAGGCTCTCCCAAATATTGCGTTGGGGGAGCTAAACTAATTTCT	G
96985	Rev	97165	-	CATGCTGCGGGCTGGGGAGCTTTCGCTGACTATCTTGACCTCGGCAACTACACCTGGCACTTTTGGGATT	A
97066	Rev	96985	-	ACACTCTCAGGAGCTGACATGTCTGCACTTATTAAAGGTTCAGGACCTCATCATGTGGTTGTCTTAAATG	G
97165	Rev	-	cg0120	TGTCTACAGGTTACCAGCCAAAGTGAATACCCCGACTGCAGCAGCGCAAAAGTTCAAGTACTTTGGGATG	C
98471	Rev	-	-	GGAAACAGACCGCCCAAGAACCCAAGAAATCCCAAGAAAACATGCTGCTTATGAATTAAAGTGAGCACCC	A
101583	Rev	-	-	CGCTGGCAGATCTGGTTTCTTTGTCTTTGTCATCCGATATCTAAGACAATCCTCCGCTAATCTCGAGGGC	A
103436	Rev	-	-	CATGCGCACCACACTATCTTTCTGCACGCCCTGATGCCCTGTGGATTCAAAACTGTGCTTTTATAGGCGT	A
103504	Fwd	-	-	CATACGCCTATAAAAGCACAGTTTTGAATCCACAGGGCATCAGGGCGTGCAGAAAGATAGTGTGGTGCGC	A
106582	Rev	-	cg0127	TGACGTTGAAATCGCAGCAGTTTAAGCACGCGCACGGAAAGCCACTCGCCCGATGACTAGGCTAAGAACT	T
107179	Rev	-	-	GATACCCCCGTTTTGCCACCTAAAACAACCTCTCATCTTCATTTCATATTCACTTCATAGGGTTGAATAC	A
107354	Fwd	-	cg0129	TTAACAATTTCAGCTGCGTAAAAAGGGGTGCGGTGGTTAAAAATCCATATTTGGGATTATGTTGGGGGCC	A
111355	Fwd	-	cg0131	AACATATGGCTTGTGCTACTGAAAGATTTTTCTTCTGAAATTCTGTAGAAACGCTCCTATGCTCGGGGCA	G
112419	Fwd	-	cg0133	GTCATAACATTTGCATTACGGTTGCCTTATTTACCGATATTTATTCGGTGAGTTACTTAGTCTGGCTGGC	A
113494	Fwd	-	-	TGAGGATGGTGGATTCTTGCCTACCTCGCCACTGCTGAGCTCTGTGGTGTTTATTGTATTTTTGTTTTTC	A
114018	Fwd	-	cg0134	ATGCAGGTTTAGGCACCTTGATGTCAAGGCTTATCCCATTTGTGATCCCTTTCTGGCTAGCCTGGGCTAC	A
115546	Fwd	-	cg0135	GGCTTAGGCAACGACTCCGAAACCTTCAAGAACGTGTGGCACTAACAATTGCGGACTATCCTTGGGAACT	G
116199	Fwd	116355	scg0220	GCAGCGGGTTCGTTATGAACGTCAGGCTATCGGGCTTGCGGATAATAAATTGCCACCTAATATAGTTGGG	G
116351	Fwd	116199	scg0220	CAAAGTAGTAACAGGTCTATAACTTTTGTAATGAGGGGTTTCTTCTTTGCGATATTGATGCGATTATGGC	A
116355	Fwd	-	scg0220	GTAGTAACAGGTCTATAACTTTTGTAATGAGGGGTTTCTTCTTTGCGATATTGATGCGATTATGGCAACT	A
116926	Rev	-	-	CGGTCGAGTTAATGCGACCGGTGGCGTCGACATCGGTGAACTCCCGCCCAACGGCTATACCATCAGTTCT	G
117958	Fwd	-	-	GACTGAATGTAACCGGGTATTTCAGCAACATCAGGGGCAGTGTGTGGTGTCGAATCTGGATAATGGAATG	G
118558	Rev	-	-	GGAAACCATCACGTCACACGACCAACCATTGCTAAAAGTCCTGGCCAGAAAACTCTCTATACTGTGCAGC	A
119590	Rev	-	-	GCATTTTAACCAGTGTTCATTCGGTTAGGTCAGGGTTGACATTCTTTAGGAATTAGCGAATTCTGATCAC	A
119766	Fwd	120022	scg0240	GGAATACCCCGCCGTATAGGGGTTTAAATGATCATTTTTAGTGACCGAATAATCATTTACACTGTGGCCT	A
120022	Fwd	-	-	GAACTTCCGAACATAAAAGATGCGTTGGTGCTCTCTGCACAATGTTTCTTTCGGAACTATTCTGGCGACC	A
120923	Rev	-	-	GCGGAAGCAACCATCGATGCACTTCTTACGCAGGTAACTGTCTAAATCCGTTGCGCGCTAGGGTTGAGGC	A
123034	Fwd	-	-	GTGGCGGTCGCCGAAGCTACCGAAGAAAGGATTGAACGGCAGGTTGACTGCGTAAATTACAGTGGTGAGG	A
124122	Fwd	-	-	AAAGCAAGACCTAACATAAAAATGTTAGAAAGTGCTGGATCTAACAACATTTCCGTGGTAACTTTTTCAC	A
124803	Fwd	-	cg0147	TACGAAGCGGGCGTTGATTGGGATTGGTAGCGTGCGTGTGTTGGTGGTGGATTCTAGTAAATTTGGTTCG	G
125991	Fwd	-	-	ATTTGGAGGGCGAGCGTACGCCGAATCGTCCCGCAGCACGTGGCGTTTTGGCTGGACTAAACTGTGCAAC	G
127999	Rev	-	-	CACCCCTGAACAGTGAATCAAATCGGAATTTATTTATTCTGAGCTGGTCATCACATCTATACTCATGCCC	A
128198	Rev	127999	cg0149	ACTTTCACTTGAATCGGCAGCAAAGTTTCTTAAAGTTTCTAAGGCAACTGCAACGAGGTATTTTAGAACT	C
128904	Rev	-	-	CTAGTGAGCCAAAGAGATTTTCGGAAATTTCACACCTTTACCTCGCACTTGCCGAAGGTAAAATATCCTT	T
130056	Rev	-	-	CGGGTAGATGTACGCCTTGGTTACTTTTGCGTGGTGGGACTTTAGATCAGTTCGACCTAGAATCGGCGCC	A
130419	Rev	-	-	TCCAACAACAACCGGCCGTGGGTAATTCTGCGAGGAATGTCTAGGTTTTGAATGAAGTACTCTGGGGATT	C
131712	Rev	-	-	TTGAGATGACGCGTCGTAGAGATCGAAAACTCAACCAAATTTCTTGCCTAAGGCTTCTAGGATTGTCGTT	A
131803	Fwd	-	cg0154	TAGGCAAGAAATTTGGTTGAGTTTTCGATCTCTACGACGCGTCATCTCAATTCCACCTAGGCTTGGATGC	A
132356	Fwd	-	cg0155	CACTTGAGGCCCTTGGTGAAAAAGCTGAGGATGTGACCTTTATTGATGATCGCGTGCGTAACATTGAGGC	A
133896	Fwd	-	-	ACTTGGTGCCGATTGCCACGCCTGCATGAATCCATGGACTTGGAGCGAGTTCTAGAGGAATATTGGGACG	A
134114	Rev	-	-	ACAGACAATGCGGTCTAGATAACAAGACCCCTATTAGACAGCGTTGTCTATGATTGGCTATGGTTTACCT	A
136237	Rev	-	cg0159	TTGAAGGCGTCAAGCACGCACTCCACCACATCGATCTTCGCCCCGCCCTCGAATGGGACATCATGGGATT	T
136698	Fwd	-	cg0161	TGTATAAATAAGTTAATTACGCCTTTTTTACCTAGGCGGACTAGCTGGTGATTCAGTAGGATTTCATTTC	G
137388	Rev	-	-	AGGAGCATCGGTGCCGGTTGGAAGCGTTTCTACGTTGACATCCAGACCTGATCTTCGGTACACCGAATCC	A
138901	Rev	-	-	ATAAAAACCAATGATCAAACAGGCAATGGCAATGATTCCGCGAAAAACATATGTCCGTAAGCTGGGTACT	T
143540	Fwd	-	cg0166	AGGCCAAGGACAACCAAATTGGCGCCTCTATCGGGTGCTCACCACACCTGAACAGTCGTAGACTCTTTGT	A
144739	Rev	-	-	GACGCCCAATCCTGTCATGCGTTGGAGAAGAGCACCGATGAGGACTGACGCGAGAAGTACAATAGCGATG	G
146431	Rev	-	cg0168	CACTGGCCAGGTTCGGTTAGTGCGCGATCTCCCTGATCTCTGACTCATACATCCAATAAGATCCAGACAT	A
147092	Fwd	-	cg0171	CGACGCTTTCTGCCACGTCAATGGTTATTTTTCATAGCTTTGACCAGGTAATTCTGGGTATGATTATTTC	A
148022	Rev	-	cg0172	AATCCCACCTGACGCGGGGGTTGTTGCCGGATCGAAATATTCCTTTCCTTGTCATCTCACGCTATGATTT	C
148123	Fwd	-	-	ATATTTCGATCCGGCAACAACCCCCGCGTCAGGTGGGATTATGCCGAAAAAATCGCTACGATAGCCACTT	A
150973	Rev	151086	cg0174	ATGTTTTACCAGTGCTGATCACGCCTGACTCCTATGAAGTGTTGACCGATTCCGCTGCTAAAGTGAAAGC	G
151086	Rev	-	cg0174	GCCGTTGATCACCACGATGATTGCGCCCACCAGCATCACTAAGCCCATCACTGTCAATAGGCTTGTGGTT	G
151488	Rev	-	cg0175	CTTGCATCATTTGTGTTGTTTAAAGTATATGGCTGTTGAAGTGCCATTTTCGCGGATTAGCATGGGAATC	A
151542	Fwd	-	cg0176	CGTCCAGAAATACTGGTGATTCCCATGCTAATCCGCGAAAATGGCACTTCAACAGCCATATACTTTAAAC	A
152175	Rev	-	-	CATTGGCGACTGCCAGCACGAGTCCTAGGGTCCACCACATGTGGCCGCCGATGATGAATACAATTAGCGC	A
152441	Fwd	-	-	TAGATAAGTCGGGGCAAACTCTAAGAAATCATCCTGGTTTGTGGCAGGGAACATTCCTAGGATGGGAGGC	A
153482	Rev	-	-	ACTTTGAAGAATTCGCTCCTTCCCACCTATCCGTACCCAGCGGGAATCAGCACCGACTAGATTATTCATC	A
154358	Fwd	-	-	AAGCGCTGAGTTGAGGGCAGAGGGGAAGCGTCGATAAGCGATGTCCCAGGCTCGTGATAGCGTCACCTTC	A
155344	Fwd	155638	-	TGGGAGCCTGAAATATGTTCACCACGCACGCTGAATCCCACTTTTGTTCCGAGCTGGCTATCATCTAGTT	G
155638	Fwd	-	cg0179	CCCGTGGAAATGCGATTTATAAGAAAATTGCCAATTCTTGAACTCATCAATTGCCTGTACATTAAGAATT	T
155816	Rev	-	cg0178	AGCACAGCCCACAATGACTTTCCTACTTTCCATTCCATAATGAATCTTGTCGATACGGTTAGATATAAGA	G
155970	Rev	155816	-	GGCAAATTACTTGGTGAAAGATGCACGACCTGGAAGAACCATGGAAAACTACTAAAGCTAAAATAGCGAC	A
156556	Fwd	-	cg0181	AGAGCTGACAGTTTGGCCCGAGCATGCTGCGTGCCCCGATGCGAACCGGTGCGATATCTAAAATGGTGAG	G
156822	Rev	-	-	GGTCTGGGAAGTTGGTGGAGGGGATCGTCGAAAAGCGTAGGCACTAAAGTTCTCCTGCACAATGGAGGAT	A
157615	Fwd	-	-	TCCAGGTAGAGGTATGTCTCGGGGGTGAAATAGCCCCGCAATGTCCCATGCTCAAATTATGGTTCGCGCC	A
158154	Fwd	-	cg0183	TGACCTCCTTGAGCATCCTCCAGCAGGCCATTGGGGTCACAGAGCTGAAGGCTGCCTAAGATATAACTCC	G
158870	Fwd	-	-	GGGGTTGTAGGAATCGGTGGCAGGGTAGTGGGTTAGCCCCGCCCCCAGGACGTCACTAGACTTAGGCACT	A
160401	Rev	-	-	TACCAGTAAACGTTACTGCCCTGTTATAAAAAACTTGCACTCAGAAGTTGTGCTGGAGCTATACTGTACG	G
160471	Fwd	160708	-	CCGTACAGTATAGCTCCAGCACAACTTCTGAGTGCAAGTTTTTTATAACAGGGCAGTAACGTTTACTGGT	A
160708	Fwd	-	-	ATCTGACAACGCCGAAGAATCCCGCCCGGCATTATCCCTGGCCAAGCTGTATTTGGGTTATTATGTGTTG	G
162269	Rev	-	-	CCACCCAAAACACTGTTGATATTTTCACTTTCCAACCAGCGACGTGAGCGCACGCACTAAGGTTGTGCCC	A
162397	Fwd	-	cg0191	GTGTTTTGGGTGGGGGTGAGATTGGAATGATTTCGGCCCGGGCGCTCGAAAACCGTGATAGACACAATGA	A
162525	Fwd	162397	-	TCGAATTCAGTGTCAGCGGTAATGCCTGCGCAGCTCCCTCCAGGGCCTGCCGAGCGTACTGTGTACTCCT	A
162954	Fwd	-	cg0192	TTTTGCATTAACCCCAGGTAGGGGCATTGTCGCAAAGCCCAACTACAGCAAGGTGCGTACGCTGGTGGCC	A
164951	Fwd	-	-	CCAATCGGGGAGGCGGTCGTCGACAAGCAAGCCGTTGAGGTGGTCGAGGTATGACGGCATCATCGATACC	A
165615	Rev	-	-	CCCCAACGCTCAACCCACTTGTGGCACCAACCACAAACCCTGTGGCGGTAAATCCCCTAGAGTAGGCCAC	A
165718	Fwd	-	-	GTTTGTGGTTGGTGCCACAAGTGGGTTGAGCGTTGGGGATCATGTCCACCCCAGAAGGTAGCCTGTCAGT	G
168732	Rev	-	cg0196	ACCTGCAAACTCTGCCCTTTTCACTAAGTTTCGCTACTCATTCCCTAATGCAAGTGATAATGTCAGATCA	A
168981	Fwd	-	cg0197	TTTCGGGAATCGTTTTAGAAAATTTTCGGAAATGTATTGCTTTGTCAGGACAATGTGTTATTGTCATGAC	A
169353	Rev	-	-	GGCTGACGTCTGCGGATTCAATATTGAGATCCGGAGCCTTTGGTTCGCGGTAGAAGTACAGTGGGAAATC	A
172434	Fwd	-	cg0201	CACCAGGGAAAAGGCGATCACCAGCCGTTGGCTCGACCCAGCAACCCACGGTGGCATTAACCTCGGTTTC	C
176482	Rev	-	-	GCTCATGGAACTGACCTGGTACGGCGATCAGCACTGCGTCGACAGCATCGGCTGCGATAGCATCTTCAAT	G
177260	Fwd	-	cg0205	AGGCACCCTGGTCGCAGGCCCTAACGCATGGGATGGTTACCTGGTTGCACTGTCATGCGAAGCTGGTGTC	A
178211	Rev	-	-	ATGAAAGGGTGAAAGACGGTCTCTCCTCCTTAGATCTAAAGAAAAGAAACCGTCTTGGTAGTTTCGAGAT	A
180843	Fwd	-	-	TCCCGCCGGCGCTCCTAGAGTCCGTTTGTAAAACCTAGAATTCCGAATACGTTCCGAATAGGGTGGGGGT	A
181520	Fwd	-	-	GACCGTGACGCCGCTGTTGACCACGCCGACGAACTACCGACTTAAAGGTGAATTGGGTATCGTTCACCAT	A
181624	Rev	-	-	ACGTGGATAGCTACCCCAAATACTTGGACTTCCTAATGAGGGATTACTTCGTCTCATTAGGATGATGGGT	A
182740	Fwd	-	cg0211	GATGTGCTCATCTTCTGTGATTTTCTCTTGAACTATTGACAGGACATTTAAACAAATATAGCTTGTGTTG	G
185189	Fwd	-	cg0214	GCGGGGCAGGTTGCGCTTTTAAAAAGATGCTTATCGACGCACCCCTCCTTCTGCATATACGATCGAGCAC	A
185369	Fwd	185189	-	GATGGACTTGCTTATATCGAGAAGCTTCTCAAAGGAAGAAGGCTGAAGAATCATCATCTAGTGTGGGATC	A
186328	Fwd	-	scg0320	GTCTGCTTTTACACCCCAATTTTGAAAAGAAAGTTTCCCATCAGCGCAGATTCATGGCAGACTAGACGTT	A
186866	Fwd	-	-	GCTCAATCGTCTTTATTTTCAATTCATTAAGTCGTTGACAATTCGTAAAATTGCGTCTAGAACTAATGCT	A
187234	Fwd	-	cg0217	TTGTGGCAGTGATTGGTGGATGGTTCTGGACGGCTCCCACATTTCATGACACATCGTGGATAATTACAAC	A
187688	Fwd	-	-	ATCTGAAGGCTTCGGAGATTTCCTGTATACATCAACAATTGCCCTTTAACCAGGAGTATTCTTAGCTTCT	A
189737	Rev	-	-	GGGTGAAAACAGTCCATTACTTAAGCACCAATCTGCCATAATTTTTACCCCAACGCATAGGCTTAACGGT	G
189786	Fwd	-	cg0222	CGTCAGTTAACTTCACATTCACACCGTTAAGCCTATGCGTTGGGGTAAAAATTATGGCAGATTGGTGCTT	A
192261	Rev	-	cg0223	TCAAAAGTATTCAAAAAAAGTTTGTTATGTACGATTGACGGGACATATCGTGTCTGCCACGATTAAAGAC	A
194948	Rev	195072	-	GCAGCCCGACTTGTCACCGAAACAGAAGAAGCAATCATCTACGCCACCCGCGATGGAATAATCAGACTCT	G
195072	Rev	-	cg0228	ATCAACCTATAGGAAAACGGGAGGTCAGATTACGCTCTTGTGTTACACATCACAGGATATGGTAGAAGAT	G
195201	Fwd	-	cg0229	CTATAGGTTGATCGAAAGTAACCCTTTTGTTACTTGCGTTGCAGGTAGTGTCCCTGATTTTCTTATTATC	G
203245	Rev	-	-	GGTTTATCGCGCGGAAATTTCCTGATTAGTATCCTTACCCAGCACCATTTTTTGTGGTTTGCTCTAAGTT	A
206931	Rev	-	-	CTCACCAAACGACCCAAGCCCTATGCGCCAAGTCGGTGGTAATGGGGGCCATCAACTAGACTCGATCAAC	G
208907	Rev	209038	-	GTCCATCACGTGTGCCTGAAGGCGAAGTGTATCGGCCTGATCGTCTAAACAGGAAAGCTACACTTGTTGC	A
209038	Rev	-	-	TCATTAATACATACTTGTAATTTTGCTCCTCGATCCCAGCAATGCTCGTTGAGTATGAAAGACTTCTATC	A
210060	Rev	-	cg0237	CTGGCCAAGGAATCCCGCACCTCCGCAGAGAACTTCCACGCCATGTACCCAGGTATGGAAGGCTGGTTGA	A
211457	Rev	-	cg0238	AAATGTGAGATTGGACGATTTCACGCTTGTCTTCACCACCTGAAAATTTTCGGGGGTAACCTTTAAAGGC	G
211760	Rev	-	-	CCTGCTGCTACCTGCAATCTCATCCTGGTATCCATGTTGCCAAGACTACTCACTGATTAAGGTGGTGGGC	A
211796	Fwd	-	-	TCGGGAGCCTTGGCTTTTTTGAATCTTTCAAACATGCCCACCACCTTAATCAGTGAGTAGTCTTGGCAAC	A
212765	Fwd	-	-	GCCTTCGGCGCGGAGGTCCAGCCACTGCCGCTTGACACCGAATAGGACAAATGGGTCTATCCTGGGGCGC	A
213677	Fwd	-	-	GCGGCTTGCCCCCGTGGATCGCCTGGACATTTATAGGGAGCTGCTGTGTTTCTAGGTATTGTGTAACCTC	G
214122	Fwd	-	-	GGCACCGGAACGGTCATCAACTTCATCGTCCAAAGAACCATCATTTTCCGAGTGAAGTAAGGTACCCCTC	A
215747	Fwd	-	-	CGCTCCGGATCATCAGCATTGCATACCACCGGAGAAACCTCCTCCAGATTATGCCGAGAAGCGGCGTCGA	T
216092	Rev	-	-	GTTGGTGTTGGAGTCGCCGAAGGGGCGGGTTAATCTGAGCGATTTGTGATGGCGTGGCAAGATGTATGCC	A
216713	Rev	-	-	CCGCCCACTTTCGCCCGCCGCCGCACCAAAGCAACCAAAGCCACCGCCAAGAAACGCCTAGGATGACCCT	A
218667	Fwd	218733	-	GCGCCATGACACCGGTGGCGATGGTGATCCACAGGGGCCCAAGGACGGATCGCCGGTAGCGTTGCTTAAT	G
218733	Fwd	-	cg0250	TAATGTCTTGCCAGCCGAGTTGCAGCCACAACTCATGTTGCTTGAATCCGCGGACGATATCGTTCCAGGC	A
218837	Rev	-	-	ACTCAAACGTGCATGAATTCACCTGTCGTCGATACCCAAAAATCACTCCACCACCACTAGGGTGTCTTAT	G
218936	Fwd	218733	cg0250	TTTTTGGGTATCGACGACAGGTGAATTCATGCACGTTTGAGTGTCCCGTGTGTGGGGTAATGTTGTCCAA	G
219549	Rev	-	-	CGCCGAGATCAAGCATGACGATATCGGCTTCCCACTCGTCTAGGCGCAGGGGGCGGTAGGCTGCGTAGGT	G
220476	Rev	-	-	ATTACAAGGAGGAAGATTTCGCCGAGGTTTTGAAGAACAAGGCGGATGTCATTCTCGATATTATTGGTGC	G
221132	Rev	-	-	GGCTAAATGTGGTGGCAACTCTGACGTCAATCGGCGCAACGATCTGGAATAACCGGCTACCCTCGAATGC	A
221684	Rev	-	cg0252	CTCCAGCGACTCAAACATCAAAAATTGATATTTGCGACAAGTTGAAATCATACCCGATAGTCTCGAACAT	A
221930	Fwd	-	-	AAACGGGGGTTTTCTGATTCTTGGGCGGTCGGGGCTTTATCCGAAAGCACTGTTGCCTAAACTAGGGCAC	A
222085	Fwd	221930	-	AGGCCGACCTACCCGCCCGCTATTCCTGCATGGAAGGCCACTGCGGAACTTGCCAATGTACGCTGACGGG	A
223695	Rev	-	-	CTATAACAATCCAGTGCCAGTGGCTAGGGATTTACTAAAAATCGGGTAACACGCGCGTAGTATTTTTCGC	A
224337	Fwd	-	cg0256	CCGGCTGGGAAACTCGCCTTGTTTTGCACCAACAGGGAACCTGGAGCGCAGTTTCGGGGTCTAAGTAGGT	A
224687	Fwd	224874	-	CGCGGAATGTGGTGGCGCGGAGGTCTCAGAGGATGGATGGGATTGCTCATCGGGGGTTTAGGGTGGTGTC	G
224874	Fwd	-	-	TCTGAAGTTGTTGAGAACGCGGAGGAAGGCGCAGCTGCGGGAGTTTTTGGAGGAGTGTATCTATGGTTTG	G
227489	Rev	-	cg0259	AGCTTTTTAGTGCTGGTCTGCCTAAAGGCGACGCGCTACCTGTGGCGCGGATTGCGGGTATCATGGGTGC	G
229044	Rev	-	cg0261	GATTTTGGGATTCGCCAGGGCCTTGGGCGAGTATGGTGCGACACTGACTTTTGCTGGAAATATTGCAGGT	G
229105	Rev	229044	cg0261	GCTGGGAGATCATGCACAAGATGATCATTCCGCTGGCGATGCCTGGAATTTTCACCGGTATGATTTTGGG	A
229717	Rev	-	-	AGCGAAGGCTTTCGCAGAGTTCCTCAGCAGCGATCGTGCCAAGGAGATCCTTGCCAGCTATGGTTTTGGC	A
230546	Rev	-	cg0263	TTAAACAAGGAGCGTTTAATTTCCACCCAATCCCACTGAAAGTTTCCCACCCCACAGTTATGCTGATTAA	G
230644	Fwd	-	cg0264	ACTTTCAGTGGGATTGGGTGGAAATTAAACGCTCCTTGTTTAAGTACTGCGCCTTTCCTACGATTAGTTC	A
233283	Rev	-	-	AATTTCAGCAAACCTGCAGGTAAATGACTTAATCGGATGCGTGTCCATAGGGGCTAGTACTGTGTAAATC	A
233378	Fwd	-	cg_genome_unibi_3535	GGACACGCATCCGATTAAGTCATTTACCTGCAGGTTTGCTGAAATTTAGCAAGAGGGGGTACTGTAACAT	A
236213	Rev	-	-	GGTCGATGCTATTGGTCTGGGTACTTCTCCGGTAGACCATCACTCTGAATAAGGGGGATAACATATAGTT	A
236287	Fwd	-	cg0273	TATATGTTATCCCCCTTATTCAGAGTGATGGTCTACCGGAGAAGTACCCAGACCAATAGCATCGACCAAC	G
238179	Fwd	-	cg0275	TTCAGGCTGCGCTTCAAACAGGATTTAATCTAAAATCTTAAACCTCGTATTTTCCCTGATAGGCTCAGAT	G
239838	Fwd	-	cg0277	GATGATTGACGGGGGAGGGGCTGAACGTGATCTTTCTACCAATTCGCACTGCGAACGTTAATATTCCCTC	G
241602	Fwd	-	cg_genome_unibi_3537	CCGCAGTCAACGTAAATGGCGTTGAACTGCGGGTTTGTTGTTCTTTCTGAAGCTGTGTAAAGTAATCGTC	G
242903	Rev	-	-	TGCAAAGCTCAGGCCATCCTCTTCAGTGTTCATAGAGATAACCGTAGTAGGTATGTGCCACACTTGTCAG	G
242941	Fwd	-	-	GCATACTGGGCGGGAAATGTCTTTGGTAGTCACCTGACAAGTGTGGCACATACCTACTACGGTTATCTCT	A
243126	Fwd	242941	-	CGGTTCGCTCGCTGCGTAGCGAGGGGCCGGCGTTTGCGCTGTTGTGCGTTGATGATGAATATTTTGTGAT	G
243979	Fwd	-	cg0282	AGGTAACGGATTTATATCAATTTCAGGGCGTGGCGAGCTTTTAGTGATTCACGCTCCTACGGTGGGTATC	A
244485	Fwd	-	cg0283	AGCTGCTTAAGAGCCGGTTTTTTTGCATTCTTAACCAATAAGTGCGGATGAATTGCTCTACTCTGTGGTC	A
244864	Fwd	-	cg0284	ATCGCGTGGAAGAAGCGTCGGATCTAGGAGATTTTCTCGGATTCACAGCTACCGCAGGTAAGTTAGTGGG	G
247320	Fwd	-	-	TGGACATTGAAGGCACCGCACTGGAGAAGGAATGGGAGGAGAAGCAGGCTGCACGTTAGACTTGGCACCT	A
249295	Rev	-	-	GCCTCATGAAACCACGATGAAACCAACATGAGAGTTTTTTCATCCACGTTTTCTGGCTATGGTTGTGGAC	G
251953	Fwd	-	-	AGTGATCATCTCCACCGTTCAGGAGAACCCATCCGAAACATGGCGGCAAGTGAACATCTAATCTAGAAAC	A
253859	Rev	-	cg0291	GCAAAAATCTAGAAAAATCTACCCAGTAAGCATTCAGGAACCATTCAGAATCTTTTCTTAGCATGTCTCT	A
254336	Rev	-	scg0430	TGGTGCGTCTTAATGGTGCGCGTGATGATGGGTCTGTACAGGAGAGGGTTGGTGGTGTAGCGTCGCTGTT	A
254508	Rev	254336	scg0430	TATTACAACACGGTTCATCCGCATTCTGGTGTGGCTGGGCATACTCCGCAGTCGGTGTTTGATGGTAGTT	G
256346	Rev	-	cg_genome_unibi_3539	AACCGCCCCAGAAAACGCCAACTGCGAGCGGATTTGAGTTTCTAAACGACTTTTGTGTAATCTAATCCCC	A
256433	Fwd	256546	4.5S_RNA	AAAAGTCGTTTAGAAACTCAAATCCGCTCGCAGTTGGCGTTTTCTGGGGCGGTTCAGCTAGAGTTATGCG	A
256546	Fwd	-	cg0294	GGAATGCAGCAAGGGTCAGCGAGCTCTGACGGGTGCGCGGGATCCCCTAAAACGTCTAGAGTAGTGGCTT	G
258352	Fwd	258552	cg0296	TTTTCTGTGGTGCACGGAATTTTGGCGGATCCCCGCATTTGGGGCCCGGAGATTCCGTATGTTCGTGAAG	A
258552	Fwd	-	-	GTTCGAACGAATGGCGGAGCAAGAAGTCGATCTTCTGGATCTGAAACGTTAAGACGGTAGGCTCAATTCC	G
260891	Fwd	260956	cg0297	ATGCGAAAACCATCGCGATGGAACTGCTTGCTCAGGAACTCGGCGCGAAACCTTTGTAAGACTCGTTTGT	A
260956	Fwd	-	cg0297	TTTGTAAGCCGAGAGCGAACCTGCCAAAAGTAAGGGGCGGGTTCGCGGTGACGTCGGTAGGATCGAGCGA	A
261369	Fwd	-	cg0298	ATTAGTTGCTAAACGCAGGGCCGGGTTCTCGATGAACCCGGCTTTTGTCATGTATGCGATACTGTTCCTT	G
264567	Rev	-	-	GGGTAAAAGAAGGGAAGAAAGTGGACGTCGAAAAGCGCTAGTGCCACTTGCTTAACTAGACTCGTTTTTC	A
265679	Rev	-	-	ACAACCATCAACGACCATTTGCATGCCTTGAAATGCTGTGAAACCTCTCTAAGCAACTAGAGTTGTAAAA	A
268137	Rev	-	-	AAAAGCTTTTTTAAAAGAAAACTCCCCCGAGTTGCTACCCACACCACAAAGTTGTTGTATGCTTCACCAC	A
268934	Fwd	-	scg0490	ACATCAGCGACAGGACAAGCACTGGTTGCACTACCAAGAGGGTGCCGAAACCAAGTGCTACTGTTTGTAA	G
269124	Rev	-	cg0304	TTTAATATTTGAGACAAAAGTGACAGGTGCTACTTCGCGAGCAACTCTTTAGTCAACTACCCTGAATCAA	G
269335	Fwd	-	cg0306	GGAACCCTGTGCAGAAAGAAAACACTCCTCTGGCTAGGTAGACACAGTTTATAAAGGTAGAGTTGAGCGG	G
270068	Fwd	-	-	AAGATTTTGGTGCTGCGCAGTGTTGAATACGCTCGTGCATTCAATGTGCCACTTCGCGTACGCTCGTCTT	A
272693	Rev	272837	-	CATTTGTGGTCATTATCTCGGAAAAATGCGAGTGCACATGGGCGATAGGTGTCCTACTAGAGTCAGTTGG	A
272837	Rev	-	-	CCGCTGCATTTCCTCCAACACTACGCAAAGCATCAGTTGCATTGGGTAGCAACAAGGCTAGGATAAAAAT	T
273212	Fwd	-	-	CACTCCTAGGAAAGTTTTTTGAGAGGTTGCACCTGCGCCCTAGTACTAAGAACTGATGTAGAGTTTGTGG	A
274120	Rev	-	-	TTTTGCCCACTTTGACACCCCCTACACACCTTTATGGTGACCCCGGTCTGAACTGGTATTCTGAGCAATT	G
274272	Fwd	274281	scg0510	TTTGTCTTTTTGCTGGCAGTTTACGTAAGGGCTGATTATTTGGTGGCGCGAAGTGACATTCTGATGTAGA	C
274281	Fwd	-	cg0310	TTGCTGGCAGTTTACGTAAGGGCTGATTATTTGGTGGCGCGAAGTGACATTCTGATGTAGACTATCAATC	A
278320	Rev	-	cg0316	GGATAAAAATAAATAGATATAGAACACATTCTATTGCAGGGAATTATCAAGTTTCATACATTGTCCTCGT	A
278371	Fwd	-	-	TGGGAAATATACTTGCCCCTACGAGGACAATGTATGAAACTTGATAATTCCCTGCAATAGAATGTGTTCT	A
278732	Rev	-	-	CAATCATATTGATGTTTGCCGATATAAAAATACCTTCAATATCGATGTGCGTCTATATATAATGACGGAC	A
279691	Fwd	-	cg0319	CTGATGTACTTTGTGGGCATGTTTTTCATTTCCCTGGTGGTATCCAAACTGTCCGGGTTAACTTATGAGC	G
279885	Fwd	279691	cg0319	AGTCCCAGTATTAGTCGGATTGGTTTATGTCATGTTGTGGCTTGGACCAAAAATCTTTAAAAAGGAGAAT	G
286294	Rev	-	cg0326	TTGTTTCGAGGTTTAGCAGGGAGGCGCACCGAAATGTGCTCTTGCTAACTCATCAAGTAGTTTTGTAAAT	A
286382	Fwd	-	-	ATGAGTTAGCAAGAGCACATTTCGGTGCGCCTCCCTGCTAAACCTCGAAACAATAACTAGATTGCACACT	A
286549	Rev	286294	-	CTGAGGTGAGGAACCCCGCTTGGGCGCCGGCTTCTCCGGCGGCGCGACGGGCTTCGATAAGCTCCTGGTT	G
291646	Rev	-	cg0332	ACCGCAACCTCGCGCACTTGGAGTGAAAATTCTCATCTTCATTTCATCTTGGTGCCTAACAATGGAATAC	A
291771	Fwd	-	cg0333	TGCGCGAGGTTGCGGTTTGGGGCGGAATCATCAAGAAATTGCCAGGATTGATCATTAATATCGGCTCATT	A
292768	Fwd	-	-	ACATGTCGCCAAATTTGTTGAGGCCGGTGGCGCGTTTGCGGTCGATTCCACAGTTGGTGACAATTGGCTT	G
293502	Rev	-	-	GATCTGCGCGGATTTTGTCTTTTAGTTCACTCATGTTTGCCCAGAGTACTCCCCAGGTAGGGTGAATAAG	G
293539	Fwd	-	-	TTGAAAAAGTGAGTGTTTTAGCGATAGTTGACACCTTATTCACCCTACCTGGGGAGTACTCTGGGCAAAC	A
296388	Rev	-	-	AAATAAAGATTGGCTGACATTGTTGGAGTCTTGGGTTCACGATTCCCGGGGTTATCGCTAGGCTGTTGGA	G
296879	Fwd	297006	cg0337	TCGGGGCTGGCTGAAATGCCTAATTTTCCAAAACTGAATTTAATGAGTTGAGCTGTGGTAAGACTAGTGA	A
296901	Fwd	297006	cg0337	ATTTTCCAAAACTGAATTTAATGAGTTGAGCTGTGGTAAGACTAGTGAACTGCAGATATGTTGGACAATT	G
297006	Fwd	-	cg0337	CATAAAAGTATTGCCCCCGTTGGTGTGATGCATTCGACAGCAAATTGGCTGTGTGACTACACTTGCGAGT	G
297631	Fwd	-	-	CCAGCAAAGGGGCTAGCAAGAAGCACGCCCCCGAAGCCTTAGAAATGCGTTCCCCGGTAGGATGATTGCC	A
300302	Rev	-	-	GACGCGACGTAAAAATTGTCCAAGGCTTCGGCATGACAGAAACCGCACCGGGCGCCTGTATCCTCGAGGC	A
302016	Rev	-	cg0343	TCAACTATTAATTTTGAAAACTTACATCGTTCGCTTGACGCACAGAATGCATGCATGTTCAAATGATTGA	A
302119	Fwd	-	cg0344	TCAAGCGAACGATGTAAGTTTTCAAAATTAATAGTTGACATTTTCAACGTTATGAGTTTTCATTGGTATC	A
305799	Rev	-	-	AAGCTTAGTCACAATAAGTCATTTCGTAGAACTGGGGAGAAAAATAGCAGCGCACCCCTAACATTGAAGG	G
305876	Fwd	-	-	ATGTTAGGGGTGCGCTGCTATTTTTCTCCCCAGTTCTACGAAATGACTTATTGTGACTAAGCTTGAGCGC	A
306119	Fwd	305876	-	TAACGTCTTGCATTCCAAGGCTGAGGAGGTGGGTTTGATTCTTCTGACCCACCGTCACTATGATCATGCT	G
307605	Rev	-	cg0350	CAATCTGTGAATATTGAAATTACGGTTTCTAAAGTGTGACATTTTAGCCAAATGCACTAACATGGTGACC	A
307784	Rev	307605	-	CGATGGAGCGAATCGAGTCTTCTTTCCTGCACTCCAACGCTCCGCAGAACACTGAGGTAAAGTTAGCAAA	G
307909	Rev	-	-	GCTTCTGCGGAGTAATGGAACCCATACCCTTAAGTTAGCGCGGATTTGATTCATCATTAGAATGACTCCC	A
307955	Fwd	-	-	TGATCACCACAAGCAAACCTGTCATGGGAGTCATTCTAATGATGAATCAAATCCGCGCTAACTTAAGGGT	A
308594	Fwd	-	cg0354	ACTCATCGAAAAGCCTGAGTGGACCATGTTTTCACATAGGCTGATCTTCCACGGACGTAGGATATGTCAT	A
310074	Fwd	-	scg0560	CATTGTCAACATCTCGCAACAATGAGCGTATGCGTTAGGCTGACGGGCTCCGGTGGCCTAAAATCGAAGC	G
312358	Rev	-	-	TCGCTTCCATGTACCCCGAACGGGTCCGCGGCCTAATTTCCCTCGGCGCGATCCACCCCCTTGACATGCG	A
313552	Rev	-	cg0359	AGCCTCACCTGACAGCAGTTAGTGGCATGGTGGGTGGGGGCGTCGACAAGCATCGTTTAATATGTATATC	G
314464	Rev	-	-	CAATCTCATTGGTAACTTTAGTTTCTTTCTCAGTCTTGGAAAGTTGCCAAAAAGCGCTAAACTATGCGGT	G
314679	Fwd	-	-	TTCGTGTTATTCGAATAAATAATCGGGTTTGATGTTGTCTTGTGGCGTTTGATATGCCATAATTTCAGGT	G
319508	Rev	-	-	ACGGGCTACCCCACTGTGTTTGTCTATGACGGTATGGACGGCGGAGCTGGTTTTGCGGATACTGGTTTTC	G
321261	Rev	-	-	CTCCACGTCCACGTTGCTGCGCGACATTCCGGATTTCCACCCGATTAATCCGGCGCCCTACGATGGCGAT	A
321791	Rev	-	cg0370	CACTGCGCACTGAAACTGCGACCTGGGAACAAGTCTTTCACGTTTAAAGCCCAAGCGATAGTCTATTAGG	A
321810	Fwd	321838	cg0371	CCTTTCGCTGGGCTGTATAAATGGGACTGACCTGCCAAAACGTAAAACTAATCCTAATAGACTATCGCTT	G
321838	Fwd	-	cg0371	GACCTGCCAAAACGTAAAACTAATCCTAATAGACTATCGCTTGGGCTTTAAACGTGAAAGACTTGTTCCC	A
322623	Fwd	322779	cg0373	GATTTTCGTCCTGGAGTGAATTGGGGTTGGAATCTGCGCGGAAATCACCCGAATATGGCTAGGGTGTGCA	G
322779	Fwd	-	cg0373	TGTATGTTCTTCCCCCGCGAAGAGCACCGGATTCAGTGAAAGCTACTCACTTGTGGTTATGCTTTCCCAA	G
325550	Fwd	-	-	AGCAGATCTTCACCGTCACTTTGGATGAGGCTCGCCGCATCTACGCCGAACCAAAGCGTCGTGGACGCGC	C
328219	Rev	-	-	AGTCACGATCTCTACACTACTTCCTCACTACATCCTCGCGATGTCGCACCGGCACGTTAGAGTATTGAGC	A
328284	Fwd	-	-	ACTCATGCTCAATACTCTAACGTGCCGGTGCGACATCGCGAGGATGTAGTGAGGAAGTAGTGTAGAGATC	G
329842	Fwd	-	cg0378	TTTTCGGGTTTTACTGCCTGGATTCCATTTACGATGGAACATTTTTGAAGAATACCTCGTTGAATCTAGT	G
330487	Rev	330598	-	CACTTCAGTAGAAACGCTCTAGCTTGATCTGCATTTAGTTCTTCAACTCCCCAACGAGGTTAAATAAGAC	G
330598	Rev	-	-	ATCCATTCCGGCAAGTCGGGAATAATGCTTTTAGCTGGTAGCGTTTCCGAACCTAGGCTATGCTTGTGGG	C
331553	Fwd	-	-	CCCAAAAGAGACAAAGCGCTGGTTGAGGGCATATGGGGAAAGCGTGAAACTCTGATAGGGTGCCATATCC	A
334979	Fwd	-	cg0387	GGACTCCGCAGGGATGGCCTACAAGTACGGTCACGGACTTAATTTCTAGATTGTAGGTAGTCTCGTGGGC	A
335442	Rev	-	-	AGGCCTGCCATGATGCCACAACCCAGAAGGCCAGCTGCTGCTGGATCTTCCTCAGGGTTAACCTTGGTGC	A
335511	Fwd	-	-	GTGCACCAAGGTTAACCCTGAGGAAGATCCAGCAGCAGCTGGCCTTCTGGGTTGTGGCATCATGGCAGGC	C
336060	Fwd	-	cg0388	TCTGCACCTGCAGGGTCGTTTCCCACTGGATAAGTTTGTTTCTGAGCGTATTGGTCTTGATGATGTTGAA	G
336782	Fwd	-	-	AGGCTCCACACTTGGAGGAATGGATTAAACGCGGGCACTAAGCCCCGAACGATTAGTAGGCTTGGGCACC	A
337570	Fwd	-	-	CGGCCGTTCTGTTAAAGATTGGTCTGGCCATTTCCTCCATATGGGGGTGTCCGCGCTTAACATGTCTGAC	A
338794	Fwd	-	-	GGCAACTATTTGTCTGATCATTGTGAGTTTTAGTGCACGCCGATTCTGAGAAACAACTAAAGTGAGCCAC	A
341280	Rev	-	-	CAAGTTATCATCACTGGGGTCGGTGGCACCTAACAGGAAAATCAGCCATCATGCACTAGGCTCTATTCCT	A
341357	Fwd	-	-	AGAGCCTAGTGCATGATGGCTGATTTTCCTGTTAGGTGCCACCGACCCCAGTGATGATAACTTGATTGTC	A
342390	Fwd	-	cg0396	AAATCCGCACACCCCACATTGCTCAAAGGAATTGACAAGGCGCTTCGCAAGGCCGAGTAAGGTGGGCAAC	G
344676	Fwd	-	-	GTTGAGGCCGCTGAAGAAGCAGGTAATGAAGTTGTTGCAACCATTGACAACGGCTTCTACCGTGGGGCGG	A
345403	Rev	-	-	TAGCTCCCTCAGGAACAGTCAGGGTGACAGTTGCCTTGCCGGTGCTGTCAAACTGAGGAACGATGGTGTT	A
346084	Fwd	-	-	GTAAGAGATCAACGATGCTAGTGGACAGTCTTTAGATGCCTTTCATCGCATAGATTATTAAAATGCAATT	A
346249	Rev	-	-	GCACACGAGCTGTGCTTGGACTCATACTTGTAGTCGCAGCTTTCATTGCAGGAGGTATAAAATTTAAAGA	A
346564	Rev	-	cg0399	AGGATCCTCCCCGCGCAAGTGGGGATGACCCCCGATTGCATATACCAATCCAGAAACAGAAAATTGTCAC	A
346782	Rev	346564	-	GGAACCATTTATATTTCTCAGAAATTAGTACCACTCTGATTCAAAATCTAAGTGATGTAAAATAGCCTTT	G
348020	Rev	-	-	GGTGTGGTTGTGGAGGGGTGCGTCGAGAAGCGCTCGTAGGCGCTTTTGATTTTTCGGTAGGCTAACTGGG	G
349634	Fwd	-	-	CCCACGCTGCTGCGCGGTCGTGTTCTGCCTGGTCAACGGCAGTGTAGGCGGCGGCGTTTATGATGGTGGA	G
351330	Rev	-	-	TTGCAGAATAGGCGCATCGACAACAGCTACTAACTCTGCCAGCTCGCCCGGACGAACTAAGGTAGACGGC	A
351976	Rev	-	cg0404	CAGCCAGAAACTATCTCCAAAAGCTAATAAAACCCTTGCACTGACAAATAAGGCGACCTACCATGACTCT	G
354491	Rev	-	cg0407	AGCAAAAGTCCCTGTGAAAAACGTGGTAGTTCAGTTTTACTTTGTTAAACAAGTTGCTACTATTCCACAC	A
354512	Fwd	-	-	CTATGGAATTGCAGGTGGTGTGTGGAAACTTAATGCGATATTGAGAGGATGTGTGGAATAGTAGCAACTT	G
357231	Rev	-	cg0409	CGCGTTTGTGGAATCGCTGATCTACACCTGGATCGAGAAGACTTTGGATCAGCAGGGTAGCATTTAATAC	C
358521	Rev	-	-	GTGGCGGGATTCAACACCTGGTTTTGAGCGGACGTTTGTGTCAAGGTCGTTGGATTTCTATAATTCGGAG	A
359241	Rev	359385	-	TCCAATTGGAGGCGCCCTCGGAAGCCGCCTTAAAAAACCTGCCGGTCAAAAGATCACTAACCTGAACTTC	A
359385	Rev	-	cg0410	GACCAGCCGAATCTACATTCCTTATTCTGCTGGCGTTACAATTCAGGGCCAAACCCGTATGATGAAAAAG	A
360308	Rev	-	-	CACCCAAAAAAAAGGGGAGCGCTGACAGAAAATAGTAATAATTTTGACAGCTCGTGCAAAGATGATTGGC	A
361934	Rev	-	cg0412	GGTTTTGCCATCTTTATTGCCTCGCCATACTAGGCTCGGCCTTTTCGACGGGAACTCGGATAGGCTTCTG	T
363237	Rev	363345	cg0413	GGCGCAACTTTTAGCTGCTAGTTTTACCCACAACGGGCTGAACACACAGCTTTGGTTTATATTGTCGATT	A
363345	Rev	-	cg0413	TTGTGCCTGGGTTCAGAGATTTTTGGCTCGTTATTTCGAAAAGGTAAAGCGCCTGTTAACGTAATAGCTT	G
363613	Rev	363345	-	TTCAGCGCAATTTCCAAATTTGTGGGGCAGGACATGAAATTTAAGAGACATAGCAGGCGTTACTCTTATG	G
363698	Fwd	363715	cg0414	CTGCTATGTCTCTTAAATTTCATGTCCTGCCCCACAAATTTGGAAATTGCGCTGAACTAAAATCAATTTC	A
363715	Fwd	-	cg0414	TTTCATGTCCTGCCCCACAAATTTGGAAATTGCGCTGAACTAAAATCAATTTCAAGCTAAATTAAGGAAC	C
365578	Fwd	365754	cg0416	TGCGATGGATCGGGGGCATCGAAAATCCATTGTCCAGCTAAGCCCGCGTGCAACCCGTAAGGTTTTCACT	G
365754	Fwd	-	cg0416	AGGCTGCTCGTCTTAGCCGCAGTGAATTGAATCCTCTGGATAACCTCGCAGATGAAGATATTGTTGACCC	G
366732	Fwd	-	cg0417	ATGCACAGGAATCCAACTAAGTGACACTCTTCCTGTTGCTGAGGGAGCTACATGCGTGCATGCTGAACTC	G
367084	Rev	-	-	GTGAGGCGATCCAAAGGACAACACCGACAACAATGACCGAGATAGAAACGTTTAGTGTATCTTCGAAGCT	A
367384	Rev	367084	-	CATCAAACTTGCCAAGAACCGGCACACCACGTACGCGTTGCCATGCTAATTCAGGGTTATCATCAATAAC	G
369923	Rev	-	-	TTCGAAACTTAATCATCTCAAATACCACACCGTCTTTCCCAGGTCGTGGTTGACGAAATAGAATCGGACG	A
370152	Rev	369923	-	TGAGCCAAACCAGTAATCCCAGGACGAACTTCATGGCGTCGAGCTTGTTCAGAAGAGTAATGTTCCAGAT	A
370532	Fwd	-	cg0420	AAAAAGGCTCGACCCTGAGCAATTCTTGGGCTCGAGTCTTCTTATAGTTTACAGATGTAAAATATTTTGC	A
370607	Rev	370831	-	TAGCCCCAAAGAGAATCACATTCTCTCTAGAAGATCTACAACGTGACCTATTTCTTAGTATCATTGACAC	A
370831	Rev	-	-	TATCAGCACTCTTGGACGAATTTTCCTAAGCAATAGCACCCAATTAAATAATGATTTAACATCGGTACCT	A
371017	Fwd	-	-	ATTGCTCGAGTGCCACGAATTGTCTATGTGGCACATGGGCTGCGCTCTGAAACTGTTTTAGGCTTAAAAA	A
371166	Fwd	371017	-	AGCAATTGAAGATGCGCACCCTCGTTTTAAAGGAAGAGTGCAAGTCTTAGGTTATGGCAGTATGAATGGA	G
371432	Fwd	-	-	AATTGGAAGACGATGACTTGCGAGAAGCATTCATTAAATTAGTTAATGAAGGGCAGGTTACGATTACAGG	A
372444	Rev	-	-	TAAGTAGTTCAATATTGTTTGAACCACAAGAGCTTGAACTCCATAACCCTTCATTGCCATAATTACGGCC	A
372529	Fwd	-	-	CAATGAAGGGTTATGGAGTTCAAGCTCTTGTGGTTCAAACAATATTGAACTACTTAGTTATGCTGGTTTT	G
372802	Fwd	372529	-	CTGTTGTGCAAATTAGTTTCCCATTCACACGTGTAGCAATACCATTTTTAGTTCGTGTAATGGATGATGG	A
372942	Rev	-	-	TGACATAAATACCCAAGTAGCAACCTGTTGCAATGTACGGAATATTGCACCTATGCATAGAATTGTCATC	A
373416	Fwd	-	cg0422	TATTGCATCTCAAAGAAGATTAAAAAAGATATTCGCCGACTAGTTGGAATCGGAATGCTAGTTTTAAAGA	G
374142	Rev	-	-	CGTCCATATATGCGCCCTGCAAAAGACCTGCTCGACCCTTTACATGAATACGGCTGGTACCGTAGACAGT	G
374365	Rev	374142	-	TGAGTTCCACACGCTAGCTCAAATGGCTGAACTGAGCCTGAAGGCAAGCATTCTGGTGTAATATATACGG	A
375137	Fwd	-	-	TGATTCAGATGGCTTTGGTGGCTTAGTTATAAAGTTGGGTGAAAATTTTAGCAACTTTATAATTGAAGGC	A
375465	Rev	-	-	AAGGAATGTCGATCCACAGTTTGGAAGATCCTCAGGAAACTTTTGAGAACGTTGATCTAGAATCGTTTCC	A
376799	Fwd	-	-	CCATAGTTGTAGTTTTGATCAGCATCTATTCGTCTAGATTAATTAAGCCTCTTCAAGATATTCTATATAA	G
376895	Rev	-	-	CCATACTGTGTCCGTACTCTCCGAACAAAGCACTACTAGGAACTTGCGCTCCAAGGTAGACTACCTTGGT	A
376915	Fwd	376799	-	CTCGTGAAGTTTACAAGAAGAATTCAAGGGAAGTAGCGAAAAACCGCATCTACCAAGGTAGTCTACCTTG	G
377017	Rev	376895	-	GCATCTGTTTGCCACCACCCAACGGTTGGCTGCCGACCCAAACACGCGCAAGGCGGAGTAAGTTTTTATT	A
377806	Rev	-	-	GCGAGGTGAGGCCGACGAAGATGGTCACCAGGTTCGACGGCTAACCTGGCTTTCGAGTATACTTCCATAC	A
377824	Fwd	-	cg0427	CTTGCCGACAGCTCATTTACAACGACCCGCGCCACCTTGAAGTCGATGAACATGTATGGAAGTATACTCG	A
378496	Rev	-	-	GCGGTGACCTCGACGACTTCATCAACGATGATCTTTGCCAACTCTTCGGATTTAGAGTACATTGATCTTC	C
379134	Rev	-	-	TCAAACTTGGTGAAACTTTTTATGCAGAATGCTATGAGTGGAATGAAAAATTACTTGCTAAGCTAACTGG	A
379730	Rev	-	-	GCACTTTTGGCAAGGTCTCCTAATTATCGGGTTCTCTTTCATCCCTGCTTGGCTAAGTTATCATTTCATT	G
380298	Rev	-	-	TCTATATCCTCTGGCCAGCGCTACTTATTGGGTTGTTGTATTTCAGTCGGCATCGTTTTACACTGGACTC	A
380482	Fwd	-	-	GGCAGCAGCTTCTGCATTCAAATAATTCGTATTTGAGGCAAAAAGCCAGTTTACCAAATACACTGAACTT	G
380745	Rev	-	-	AACAAGCTTCGAAAAGTCATTTCCGTCCCGACATTCAAGGACTGCGAGCCGTCGCGGTACTTTTAGTATT	G
380962	Fwd	-	cg4009	AGTTGAATGTTGCTGGCAATTTTAGCGTAGACAAATTGATTTAAAACTTCGAAGATCATACGCTTATTGC	A
380975	Rev	380745	cg0432	TACCAAGCAGGAGCCAGATCCATGTATATTCTTCCTGCACAATTACAGCCAATAGCTTACGATCTTTAAT	G
381094	Fwd	380962	cg4009	TGGATCTGGCTCCTGCTTGGTAGACACCTAATGTCCCAACAATTTGGGACAAAAAGGTAACCTACCGATC	A
381196	Fwd	380962	cg4027	TTCAGGATGCGTTGATGATGGCTAAAGACCAACTAGACATCGTAAAGGATGCTGTGTTCCACTGAAGAAC	A
381490	Fwd	-	-	TTAGGCAATCCTGGTGTGGTCATCTCACACCTGCGATGTATGAGATTCGGGGTTCTGCTATCCTGAAATC	T
381793	Fwd	-	cg0435	AGTGGAGATTGCATACATTACGTTCCAGCCCGTTGAAATAAAGCCACAATAAAAGCTAGTAAGCTAATCG	C
383932	Fwd	-	-	CTTGTCAAGCACCCCAAAACTTGACGTGTGGATTCGTATTATCAGTTTCATAGCGTGTTAAAATCACCTT	A
383962	Rev	-	cg0436	AAAATGCCCATTCTTCAAAATCAAGAAAAGTTAATAAACAACCAGCAAAGTAGTGGTAACTTTGTCTGCT	A
384416	Fwd	-	-	AGCTAGGTCGATAAATTCTTGCCAAATATGGAGACGCGCTACAGAGTCTTCACTGTAATAAAATGATTTT	A
384966	Rev	-	-	TGTCCTTGTTCTATGCCTGCTTATATTAATTTTCCGAAAGAAGAAGTTTCCTGATGCTAGTATTTTTACC	A
385447	Fwd	-	-	TGCGGTCCGGGGTGTATCCCGTCATGAATCCTGCTTTACGCAACCCCAAGTATCGAGTAACTTGAGCGCC	A
385985	Fwd	-	-	ATCGTCTGAATCTAGTCGTGCAATTAGCTGTCCATCAGACGCTTTGATTCCATTGTTTAAGCTCGTGGGG	G
386246	Rev	-	cg0438	AAATTGCCTCTTTCTCTTATGCCCCAGAGGAGAAGCTATTCTTCAATATTTCGATGTAAGCTTATTGCCC	A
386435	Fwd	386446	cg0439	GGCTCTGAGCGGGATTTATAGACCCTTTCAGGATCTTTTTCAAAATGTAATTCATTTATGGTTGCGAATT	A
386446	Fwd	-	cg0439	GGATTTATAGACCCTTTCAGGATCTTTTTCAAAATGTAATTCATTTATGGTTGCGAATTATGATCGCTAT	A
387254	Fwd	-	scg0720	AAGGGTATTCCTGCGCGCTAAAAAAGTAGAAATTATCGACCTTTAACGCCATTGTGATTAGTATTTTGGC	G
387333	Fwd	387254	scg0720	TGAGCGACTTGCAAATAGTTCATTTCGGCAGAGTGCTAACGGTTAGGCACTATTTTCCGTTAGTTCTTTT	G
387693	Fwd	-	-	AATTAAGTATGGAAAACCAACCGCACCCGGATGCACGACAATGACCCACTAAACACGTATCCTTGAATGC	G
388721	Rev	-	-	GCTCTTCGGTGTAACCAAAGGAAGAAACCTGTGGGTTGCAGAAGGTTGCACGTGGCATCATCATGTAATC	A
389177	Rev	-	-	TCTTAGACGATACCGAATTTTAGAAATAATTCTCTTTGATAATCGAAAAGTTTGTGTGAGTATGAGCACT	A
389249	Fwd	-	-	GTGCTCATACTCACACAAACTTTTCGATTATCAAAGAGAATTATTTCTAAAATTCGGTATCGTCTAAGAA	A
390216	Rev	-	-	GTAAGAAGGGCTAGAGCGGGGGTAGCGTTCGAGGTGTCTACTTTCTTAGCCATGGCATAAGATTCTAATC	G
390234	Fwd	-	-	GAATCTTAAAAAGGAAACCGCCTTCCACATTGTGGGAGGCGGTTTTCTCATGCGATTAGAATCTTATGCC	A
391440	Rev	-	-	CGCCTTCCGCATGGCCACCGAACTCGGCTACCTAGAAGCCAACGACCTCATCGAAGGTATCGTTGACGAC	G
391464	Fwd	-	-	ACACCGCGGATGGCTAGGGTGCGGGCTTCGGGGGTGGACCAGATGCCGTCGTCAACGATACCTTCGATGA	G
392208	Rev	-	-	AATCAACAAGTTTGCAACACCTCAGTGCCAAGAGTGGTTAAGGTGATGGTGATCACGCTATAGTTGCGCC	A
392228	Rev	392208	cg0444	GGGCTGCGTCGAAAAGCGAAAATCAACAAGTTTGCAACACCTCAGTGCCAAGAGTGGTTAAGGTGATGGT	G
392490	Fwd	392690	cg0445	TTGGGCTGTCTAAACTTTTTGGTTGATACCAAACGGGGTTAGAAACTGTTCGGATCGGTATCCTGTGAGG	A
392682	Fwd	392490	cg0445	TCTAAACAGCCAGTTGGGGGTCATGGGGGAGCGCCCCGTGACTGGTTAATGCCCCGATCTGGGACGTACA	G
392690	Fwd	-	cg0445	GCCAGTTGGGGGTCATGGGGGAGCGCCCCGTGACTGGTTAATGCCCCGATCTGGGACGTACAGTAACAAC	G
393230	Rev	-	-	GCAATGATGTACCAAATTGCTACAGGCCAGCGGCTAAAGGAAGCCACCATGTTTGCGTATACTTCGCCGT	G
396128	Fwd	396276	cg0448	GCTTGTTCACCTCTCCCTCCTCCCACTGGGTAAGGAAGAGCGCGGACTGCGTGCACGTAAGATGGTTGAT	G
396276	Fwd	-	cg0448	GCTGTGGCAGCTGTCACCAAGGAACGTGCGCGTGCAGCTTTCCGAGGCAAAGACGACTAGTCTTTAATCC	A
398206	Rev	-	-	CGTCCTATTATGTACGCAGGGGTGGACACGGGGGCAGGACACGGGGGAAGATCAGGGTATTTTAGGGGTT	A
398278	Fwd	-	-	ACCCCTAAAATACCCTGATCTTCCCCCGTGTCCTGCCCCCGTGTCCACCCCTGCGTACATAATAGGACGC	A
399529	Fwd	-	cg0452	TTCAGAGAAAATCGAACTCATGGTGGGCAAAGACCTCCAATACATCCGCCTTAATGGCACAATTGTAGGT	G
399928	Fwd	399996	cg0453	TGATTCCGATAAAAACGACGTGAAATCCGCCTTCGGTAACGCCGTGGAAGCTTCCCGCGACAAGTTCGAT	G
399996	Fwd	-	cg0453	ATGACACCCTCGAAAAGCGCAAGGCTAAGAAGGATTCCCCAGAACCAGGCGATGACGATATCATCGATGG	A
400469	Rev	-	scg0770	CGCTTGATTTCTCTTAACGAGGGCTGCTCTTCAATATCCACTGAAGTAAACCTAGTGTAAACTTGCACTC	A
400499	Fwd	-	-	TCACCTAACGCCCCTAAGTTCACTCGGTGCAATATTGCACTGAGTGCAAGTTTACACTAGGTTTACTTCA	G
401819	Rev	-	-	GGTGGCGATAGCCATGAAGATGCTTCCCAACCAGTCAACGGAGACCTTGCCACGTTCACGAGCTGGAAGT	T
405418	Rev	-	-	AAATCGTCATATCCATACCCTACTTAGACCTGACTTAGTGTGGGAAAATTTCCAGGGTAGAATGCAACGA	A
405479	Fwd	-	-	TCGGGGTCATTCGTTGCATTCTACCCTGGAAATTTTCCCACACTAAGTCAGGTCTAAGTAGGGTATGGAT	A
406534	Rev	-	cg0461	GAGAACTGTCTTCTATTCATTTCATGCTGGACATCTTCAAATCTAATTGGCTTCATGCTTAAGTTAGACT	G
407288	Fwd	-	-	TCGCAGGATAGTCGGCGGGTGAATGAGTTGAGGGCTGCGGGGTGGGTGGTGATAGAAGTAACCTGGCCTG	A
407830	Rev	-	cg0463	GACTGTCCCGTAAAACCCTCGGCACCATCAAGGGAAACCTTTTCTGGGCTTTCGCCTACAATGTTGCACT	A
408193	Fwd	-	-	GGTCGATGCCGACTTCAGCGGCTACGGATTTAGCTGCGCCTTCATTGTCTCCGGTGAGTAGGATTGGGGT	G
410003	Rev	-	cg0464	ACGTGGTTTACGCCAGGCATGTTCCCGCGAAGGGTTGACCCATACCCCTAGGGGGTATACAGTGAGTCAT	G
411487	Rev	-	-	GTTGCAGAACATGCGCTCGGTGTTGACGATGAGGTTGTTCCAAATCGCGAAGGTGTTGTTTACTTCCTGG	A
413470	Fwd	-	cg0468	ACGCGGAAGCACTTGCCGAACTAAATCCAGACGTCTTCGTGATGATGTCGGAAGGACTAGTCTCGACAGG	A
415426	Rev	-	-	GTACGGAGGGTAAATTCGCCTCAGAACGGTCCGGCTCCACTCGAACATATTTTCCACTATGATCGACCCT	G
417880	Fwd	-	-	CGATGGTTTGATTAGCTGCATCGGAAGTAATGTCGGTGACTTTGATGAGTTCCTGGATAAGCTGTTCTGC	G
418347	Rev	-	-	AGGAACCTTTTAGGTGATTAACCTGGTTTGCAACTTTCCAACCTCAGCCGGATAAGGAACACTAGTGGGC	G
419689	Fwd	419781	cg0476	GGTGAACTCGTTGACCTCGCCAGCTTCGGGGGAGAGGTTCTCTGCGATGTATGCCCAGTAGGCTTCGGTG	G
419756	Rev	-	-	CGCCGTCGATCGCGGCGATTTCCTGGGCTAGCGATGAATCCAACACCCCACTAACGGTAGTCTTATCCTC	A
419781	Fwd	-	-	CGACGGGCTGATTGATCGTAATGGTGTTTTCTGTACGCGTTGCCATGAGGATAAGACTACCGTTAGTGGG	G
423794	Fwd	423877	cg0481	ATATTCCAGCGAGTGTGGCGTCCACTCTGGGTAGTGCTGGAGCCATTCTTTGGTTTCGTATGCTGACATG	G
423820	Rev	-	cg0480	ATAGCTACGCGCATGCCCACATTCTAGATCGCCGAAGAAAGCAGCGGGACGTCTCTATATACTAAAGGGC	A
423877	Fwd	-	-	TGCGTTGCTTTAGTGCCCTTTAGTATATAGAGACGTCCCGCTGCTTTCTTCGGCGATCTAGAATGTGGGC	A
425176	Fwd	-	-	TGTCGACGGTGAAACGCATCACGGCTAAGTAAACGCGCGTCGTGGAACATAAAGTGGCAAACTAGTACCT	A
427015	Fwd	-	cg0484	CCGGCGGAACTGGCCTTGGCCTCGCGATAGTCAAACATGTCATGGCTAACCATGGCGGTAGTATTAGTTT	G
432112	Rev	-	cg0486	ACATTTGCGAGCCCAGCACCCAGCTTCTGCGAGTAACAATAATGAGACTCCTCGCGGTTAAACTTTAAGG	A
433061	Fwd	-	-	AACCTAAAAATACCGAAGAAGAATTTGACCGATTCACACTTTGCCACCCTAGACCGTCTAACCTTTAGGT	G
433603	Rev	-	-	GGCGCGCGGGCCCTAGGGTGCGCATCTGGCGGGCGGGTTCTGCAAGTTCCGCATCGATATAATCGCGCAG	G
434001	Fwd	-	cg0489	TGTCCGTGGGCACTTCGTGAAGGTGTGATCCTCACCAGGATCGACAAAGGACTCGAGTAACATTTACCCG	G
434885	Fwd	-	-	CGTCATGTAATTTGTCGTTTTGGGCCCCCGCTGCTGCAAAACAGGGGTGGTTAGTGGCAGTGTGGGAACC	A
435879	Fwd	-	cg0491	GGGCGAAACACCCGCGTGTTTAAACAACAATTGTCGCACTATTCACACAAATCACGCTAAGCTGAACCAG	G
436306	Fwd	-	-	TTTTGGGGTTTTGTTGAGGTGTTTTTGAGGTGTTTTTGGTGCTCAATAGTCTTAAAGGTAAGATGGAAAA	A
436990	Fwd	-	-	GAAACCCGCACTAATCCCATCGGAGAATTCGGACCTCTTAAAACGGCTCCTGTGCGTTATTGTTTTCTCC	A
438117	Rev	-	cg0495	TTGCGCCCACTCCCTCACATTTCACTACCCTTCGCGAGCGTATCCGCCCCGAAAGCTTTACCATGGATAC	G
438127	Fwd	-	cg0496	ACCTTCCTGGTTCATGAGCGCACAGACGCCAAACCGATAATGGATATCTCCATTGAGTATCGTATCCATG	G
438316	Fwd	438127	cg0497	GAAAGCCCAGATTTTGCCGATTGTTGAGGCTGCCGGAATTAAACTCACTGAGCGAAATGTTGATCAAGAT	G
438433	Rev	-	-	ACTTTCAACGGAGCCTTTGATCCACCAAAAGAATGAATCCTAGTTGATTAAAATACGGTAGCTTTCATTC	G
438456	Fwd	-	cg0497	GGGAAGTGGATAACGACGAGTTAGCCAATGCTTTGTTGTGATGTCCGCGAATGAAAGCTACCGTATTTTA	A
439871	Fwd	-	cg0498	GAGCACCGCAGCACCGGCAACCACGTCCGTCAACGCGTCAGAACTGCCGGATGCGGGTATCGTCGCATTC	G
441183	Fwd	-	cg0499	AAAGTGAATTGTTTGGGAATACTTATGTGACTCGCAGGTATTTGGGGGCGTTACATGCCACAATTGGTGG	G
442537	Rev	-	cg0500	CTTCTCAGAAGGGGTGGATGTATGACCCTTTCCCTGAACTCTAAGCAATTGTGATCTATAGTACAAATGC	A
442576	Fwd	-	cg0501	TGCAAGAGATGGATATCACGGTTAATGTTTATGCATTTGTACTATAGATCACAATTGCTTAGAGTTCAGG	G
447669	Rev	-	-	ACTGAAGTCGTATGACGCGAAGTTGAGCATGGGACACCCCCGAAACTAAGCACTCACCTATTGTGGGGGC	A
447757	Rev	447669	scg0860	CGACTGCTGGTGAGCCAAAGAGGCATTTGATCACCTTAAAGGGCGACTTCTCATGTGTAGACTTCATTAG	G
451958	Rev	-	cg0508	AAACATCGCCAAACGTGCAGACATTTCCATAAGTCCTGCGAAATGCGCCCATTCATGTAAAGATGTTATT	T
452359	Fwd	-	cg0510	AATGCCGTTTGGTAAAAGCAAGAATTGAAGCGGTTTTTCAAAACAGGCATGACTCAATTATCGTGTATAT	A
452473	Fwd	452359	cg0510	CACCAATGTTTGAACTGGCCGTTTTCTTTGAAAATCGCGCTCGGTTTGGATGCCCTCGTAAAATAAGGTG	C
454159	Fwd	454458	cg0511	AAGACGTGGTGGCTTACCGCACCGTCCGCGCAGCACCACCAAGCGCTGATATCCGAGATATGATCAAGAC	C
454458	Fwd	-	-	CTGCCGCCGCCGAGGAAGAAACGCAGGCGTCGAAAAGCGTCTTAAAAGGTTTTTCACTAGGGTGTTGTCC	A
454928	Fwd	-	cg0512	CGCTCGCTCAACTGCAGTGAAAATAGTAGCGGACGTGGTCGTGTCCACCGCTGACTCTATGATTGGACAA	A
457213	Fwd	-	cg0515	CGAGAAGTAGAACGGTTCGACCGTACTTTTTCGCTACCGTGAGTCTTACCGTGAGCCTTATACTGTGAGG	A
458685	Fwd	-	-	TAAAGAAGCGACGTTGAAGGAAAACCGCCACAATAGGGCAGCGATCCGTTCGGCCGGTAACCTTGTGCCC	A
460019	Fwd	-	-	CTGATGCATTGTCCTCAATTAGGTGTGGCTTCTTTTCCTAAATTGGGATAAATGGGGCAAGATTGAGCGC	A
460916	Fwd	-	cg0517	GTTGGATAAGGCTGCGGAGCGTATTGCTGCGGTATCAGGTCCTAAGGTGTTGCAGGGTAACCTCGATCCT	G
462565	Fwd	-	-	GAGAGTTTGTAAAGTTCGACTGTCAACGAGCTGGATTGGCTTCACAGATTGAATTAATACAATGACGCAC	A
464632	Fwd	-	-	ACCGCTGGTACTGACGCTGTTGCTGTCGGCGGAACCTTCCAATTCCACTCCCCGGATGGAAAGATGGAAA	T
465241	Rev	-	-	GGTGCCCTGCGCGCTGTATTCCACTTCCCCACCGACCACGCCGGCGAGGTAGGAAATATATCCTGGCACC	A
471447	Rev	-	cg0528	TCACATATTCAACCCTACTCAATACATACCGATACCCAAGAATGCCTCAAAGTTCCGTATTGTGGGAGGT	T
471514	Fwd	-	cg0530	TTCAACCTCCCACAATACGGAACTTTGAGGCATTCTTGGGTATCGGTATGTATTGAGTAGGGTTGAATAT	G
472807	Rev	-	-	CCCCCATAGCCTGCCGAACGTATTTCAAGCAATTGCGCGATCGAGTATGTGATGGGGAAAGATAGAGGTT	A
472902	Fwd	-	cg0532	ACTCGATCGCGCAATTGCTTGAAATACGTTCGGCAGGCTATGGGGGAGTGTGAAACGCTATTGTGAAATG	A
474940	Rev	-	-	GCAAAACGCAAGGCCTAAATCTAGCGCCACAACTCCGAATTCTGAACCATCGGCACTAGAATCTCGGAAT	A
478025	Rev	-	cg0536	CCTTTTAAGCATTTCAACATGCCAAACTAATCTTGGACAGGTATCACTGGCTCCTCTTAGACTCCAAAGT	G
479302	Rev	-	-	CCCAAAGCCCACGGATTAATCAATAGTGAAATTCAATGATTTTCTTTTCCCACAGGCCTAAACTTAAATC	A
480994	Rev	-	-	GTCATTCCAGAGACCTATATGAGAAGTTTTTCCAAAAGCAAGATGCTTTACTGACCTGTAAGTTATGGTG	A
482667	Rev	-	-	GGGCATTTACCGTCAGAAAATCCAAAATCGACATTTGGTTTCTACGCTTTTTAGGGCATACTTCCCAATC	G
482868	Fwd	-	-	ATTGGTTTGCACCAACTAGCAACATGGGGTTTTAGGTCAGTTTCGAGACCAAATTCGTTAAATTACTTAA	G
482930	Rev	482667	cg0545	CTCCAAAAGTACGCACATGTAGTTTCTGAAATTCAGGAACTTTCCACCCCCGAAACTCGTTAATATCAGC	A
483845	Rev	-	-	AGACGAATCATCAGCCATGCGATCCCAAAACCGCCAAGATTACATGGTGTGCGCGGCTATTATTGATTCT	G
485061	Rev	485354	-	CCCTAGCAAAAGTCATCGACGCCCACGCCAAGACCTTGGCCATTTCGGCAGAGGCTTAAGGTTAAAGATT	A
485354	Rev	-	-	CCGAATATGATCATGGCCAAAGGAGGTCAGCAGTAAGCGCATGTGCGCCATTTTAAGGCAAGATGGGGCC	A
485383	Fwd	-	-	GGCGGAGGACCAGTGTGGGGAGACGTCGAAAAGCGAATTCATGGCCCCATCTTGCCTTAAAATGGCGCAC	A
486000	Fwd	-	-	TCCTGCTTAAAGATGGACAGGCACTGCTTATCGACGACCACGGCGTCCACCTAATTTAGGATGGTTCCCC	A
486706	Rev	-	-	CGCCGCCACCGCAGCCAACCCAGCATTCATCCCCACAACCGTGTCCAACGCACTTGCTACAGTGATGTCC	A
487027	Fwd	-	-	AGGCGTGATTGGTGGTTTGAGCGCGTGCGTGAATCGTATCCGTACCTGGAGACGATCTAGACTGTTGTGC	A
489051	Fwd	-	cg0554	CACTGTCCATCATCCCAGCGCTTAGTGTCGCAGCTGTCGCCACCGCTACCTGGTCAGTACTATGGCTGGG	A
490488	Fwd	-	cg0555	GTGTTCGCACCCGCATCAGCATCGAGGCTTAACTCTGCAGAATTAATCCATGGGAGTAGGATTAGCGCCC	A
490804	Fwd	-	-	GGGAGAGCTGCTGCTCGCCAATTTGAATTACAAATCTTTGCGCGATGCGGTCTCTGATATTTTGGGTCCT	G
491611	Fwd	-	-	GCCAGCCAGGGGATTGACTTTTTCTGTGATTTGCCTCATTCCAGCGGTGGGTTTGCTGTACGCTGGCGGC	A
491965	Fwd	-	-	TGGAGCTAAGGGCGCTAAGCATCGCAGCCAAATAACCTCCCACTAAAGCTCCTGGGTTAGACTCGAACGC	G
493724	Fwd	-	-	CCTCAACAGAGCCACCAAAACCATGCAGTTTCAAGCCCTTGTTGAAATAATCCCCGGTAACCTGATCAGC	A
493906	Rev	-	-	TAGTCGACGGAAGGCACTTGAAGCACCTTGGGTTAGTCTTCTTGCTCTCCGGACTGAGACAATGGGGTTT	G
493980	Fwd	493724	cg0559	CCCCATTGTCTCAGTCCGGAGAGCAAGAAGACTAACCCAAGGTGCTTCAAGTGCCTTCCGTCGACTACGG	T
495700	Fwd	-	cg_genome_unibi_3543	CGACTTCAGTAGGAAATCCTGACAGCACCGACTGAAGTCGAGCATAAGAAGTCGGTGTTAAGATGTCGTC	G
495860	Fwd	495700	cg_genome_unibi_3543	CTTTGAGTGCTGAAAAGTGGCGCCTGACCAGTGATTTTGTGTTTCTTCAAGTTCACGCTAATCTACTTAA	G
496174	Fwd	-	cg_genome_unibi_3544	TTTAATCCAAGAAAACCTTTAGCTTCCTGCAGATTTGTGTTGCGGTAGCGGTTCGGGTTAAAGTTCTTAA	G
496721	Fwd	-	cg0561	CTTTCACCTGTAGCAGGTATGTCCTAATAAATATTGCGAGGGTTCGCGGGATTAATGTACTCTCGAAGGT	T
497159	Fwd	-	scg0940	TGTCTGGTGTGGATTTCCTAGCTGGTCTTGGAGTTGAGAAGATTCTGACTCCGTAGGTAGGATGTGTAAC	A
498231	Fwd	498417	scg0950	CTTCACTGTTGGTGAGGCTGTGACCATTCTGACTGGTGCTTTCGCTTCTGTTTCTGCAACGATTTCTTCT	A
498417	Fwd	-	cg0563	TTACCCCGCATTTCCTAGGCCACATATAAGGGCTTTGGTGATGCGGGGTTTTGCGTGTAGGGTAGACAAT	C
501494	Rev	-	cg0565	TGAGGTGAGATACAAACTGTTGTCTAGGTGATGAGTATTCTCTCCGAGGCAACGAAGTTAATATGTCCAT	G
505736	Fwd	-	-	CCATCCTTACCTTGCCAAGGGAAGCCTGTACATGCTGGTCAGGGACATTTTTATGGGTGATAATGGGGTT	A
507668	Fwd	-	-	ACTGCCACGCGGAGCGATTAGTGATTTTGATACGCAAGAAAAAGTTTCTTAGCAGGGTAACCTAAATGTC	G
509093	Fwd	-	-	GGGAGTCCACGGAATGCCCGGCTGGTGGGCAGCGCAAGCCGTTTTAGCAGATCACAGGTAGAATTGCGAC	A
509744	Fwd	-	cg0572	GACCTTTGAATTCCTTGCAGGCTAAACCGCGATTTGGTATTTCGGCCGATCCTGCCCTAAAGTAATAGAC	C
510637	Fwd	-	-	TCAACAACAGGAAGGATGCCACCATGGCTAAGCTCACCAAAGACGAGCTCATCGAGGCTTTCAAGGAAAT	G
511535	Fwd	-	-	GTACTTTCTTGCAAGTTGTAGCGCACCGCCGATACCAATGCCTGGCGGGTGCTCCGGTAACATCGTCCGC	A
512131	Fwd	-	-	TTGTGGAGTCCACGGAGATCGATGGCCGTGAGGTGCTGCATTACCGTCAGGTGATTGATAACGTGAATGT	G
512581	Fwd	512702	scg0990	CTGCTGTTCAAATAGATTTTCCCTGTTTCGAATTGCGGAAACCCCGGGTTTGTTTGCTAGGGTGCCTCGT	A
512702	Fwd	-	cg0576	ATAGCACGCGGAGCACCAGATGAAAAATCTCCCCTTTACTTTCGCGCGCGATTGGTATACTCTGAGTCGT	T
516022	Rev	-	-	CCATTTCGCCGAAACGCTGTCCACCGAACTGTGCTTTACCACCCAGTGGCTGCTGGGTAATCATGGAGTA	A
520332	Fwd	-	scg1000	CTGCTATCAACAAGCGCTCCGATAAGCTCATCGGCCTGAAGGAGAACGTGATCATCGGTAAGCTGATCCC	A
520670	Fwd	520864	-	GACGTGGGGAATAAAACCCTTAACCCCAGATTCTTAGGCAAATCCCCAGATCAGACCTAGTTTTATAACT	A
520864	Fwd	-	-	CGGTGTGGTTCTGGGTCATTTGGTGGGCAGCGGTAGGAAATACAAAAAGCCCACTCTAAGATGGCAGGGT	A
522332	Fwd	522431	-	AAGTGAGTTGACCTCGGGAAACAGCTGCAGAAAGTTCATCCACGACTTGGTTTCGGTTAAGGTCAGTGGC	G
522370	Rev	-	-	AGTGGGACTCAGCCGTTCACATTATCAGCTAGCCGCAGAAAACACCAAATCCCTTGTTAGAATGGTTCCC	A
522431	Fwd	-	cg0581	GAACAGTCATGGGAACCATTCTAACAAGGGATTTGGTGTTTTCTGCGGCTAGCTGATAATGTGAACGGCT	G
523684	Fwd	523777	cg0583	CCTGCGTTTCTTCAAGGCGACTGGGCTTTTAGTCTCATTAATGCAGTTCACCGCTGTAAGATAGCTAAAT	A
523777	Fwd	-	cg0583	TTACTAAAAAATCCATGTCACTTGCCTCGAGCGTGCTGCTTGAATCGCAAGTTAGTGGCAAAATGTAACA	A
524642	Fwd	-	-	GGAGAAGTACTTCGGTGGCGAAGAGCTCAGCATCGCTGAGATCAAGGCAGCTATCCGTAAGATGGTTGTT	A
526175	Fwd	526250	cg0587	TAAGTGGGGTAGCGGCTTGTTAGATATCTTGAAATCGGCTTTCAACAGCATTGATTTCGATGTATTTAGC	T
526250	Fwd	-	cg0587	GTTACCCTGCGAATGTCCACAGGGTAGCTGGTAGTTTGAAAATCAACGCCGTTGCCCTTAGGATTCAGTA	A
528039	Fwd	-	-	TAGGAAATCGACTTCTACCAAACCACCTCCGAATCTGCATCCCATCACTCCGGAACTACAATCAGGAGTT	A
531872	Rev	-	cg0591	TCCCTATAGTCCCATGAAACTTATAGCACGGGGGATTTTCATTTAGTAAAGGCTCACCTAAGATGTTCTA	A
531930	Fwd	-	cg0592	AAACTAAAACGCTTAGAACATCTTAGGTGAGCCTTTACTAAATGAAAATCCCCCGTGCTATAAGTTTCAT	G
532677	Fwd	-	-	TGAAAGTAAAAACGCAACTTTCTTACAGAACAGGGTTGTCTTTCAGACGACTATGTGGTTAACTACTTGG	G
536925	Fwd	-	-	TCACCGGCAAGCAGGTTGCCCTCAACATCCTCGAGGTCAAGAACGTCGATGCTAACGCTAAGCTGGTGGC	A
538623	Fwd	-	-	TCGGGACGAGCCACAGGACATATCCGAGGATTGCGACAACTAGAACGCTAAGCCATGCAAAAATTGAAAC	A
539461	Rev	-	cg0607	ACCCCCGAATTCAAATCCGTGTTGCGCGTTAATAAGGAACAATATCGGTGTGATTCGCGATATATTAATC	A
539482	Rev	539461	cg0607	TGTATATCTAACCACACCCCTACCCCCGAATTCAAATCCGTGTTGCGCGTTAATAAGGAACAATATCGGT	G
539554	Fwd	-	scg1090	CCGATATTGTTCCTTATTAACGCGCAACACGGATTTGAATTCGGGGGTAGGGGTGTGGTTAGATATACAG	G
542633	Fwd	-	-	CGCCTCGACGTAGAGATCCTTGCTGGGATTAGGCCAGTGAATCAAGAGGAGATCGATGTAATCTAAGTTG	A
544705	Rev	-	cg0617	CAACAGGACGTACTGCTTCTTAGAAAAACACCAGGGAATTTTCCGCGCCCGCTTCCTTGTTTAAATAAAC	G
547041	Rev	-	-	CATACCCCCATATAGATTGAAGAATTCATTTTTCGGCATGGGTTCAATTGCCGGGTCTAGACTGTGACCT	A
547164	Fwd	-	cg0620	AATCTATATGGGGGTATGTGGAAAACCTAAAATCAAGAGGACTCCCAGCACATGCGATAAAATCTCACAT	G
553114	Rev	-	cg0624	TCGACGCGCAACTGGCCAAGCAGCATTAGGTTTTGCAGGCGGTAACTACGCCAACGATAAACTGATCACC	A
554361	Rev	-	cg0625	ACATTTTCCCTGCCACCCCTACGGGGGCTTTCATTTGACCAGCACCGATGGTGATTTTATGGTGTAGGAC	A
554975	Rev	-	-	ACGCCGCCCTCCATCAGCCCTCCCCCGCGTGCCCCACGCGGGGCACGGTTAGCGCTGCTAACCTGGCCCG	A
555100	Fwd	-	cg0628	TGATGGAGGGCGGCGTCGATAAGCGTGCTAGGAAGTTTGTGTTTTAGTGTTCACTTGCTGTACTCTGTCC	G
559426	Fwd	-	-	TTTCGTGTTGTTGGCTAGTGCGATTGCTTCGGAAACACCGTTTGTATCGTCGTACTTTAGGATGGAAATA	A
569208	Rev	-	cg0646	GCATCATAGGTGCGAAAAGCTCCTCCCCTACCCCGCCCAATAGTTACCTTAAGTGTTGGATAATAAAAAT	A
569338	Fwd	-	cg0647	ACCTATGATGCGTCTTACAAAAAAAGGGGTTGCCATGCGGTTCTTGGGTAAATACTGGTAGGGTGGACAA	G
570024	Rev	-	-	ACGCCGCCGGAGTTACCCAGAATGTTCATGCCATCAGTTGGGAGGCGAGTTGCGATACCAGCGAAAATCA	G
570638	Fwd	-	cg0648	ACCGCCTGCTGTTTGTTGGTTCCCTGTACCTGGCTGTCATTGCTGTGCTGCCAAACATTATGCTGGATCT	A
571361	Fwd	-	cg0649	CGCTCGTACCCTCAAGGCACTGGGCAAATAAGATTTCTTCTCTAGTGCTGCTGAATCTACGATGATAGGT	A
572432	Fwd	-	-	GGAGGAGGCGATAAAACTTTTTTACCTTTCGAATATCAAAATCATAAAACAGCCTTATATACTTCAACGT	A
573318	Fwd	-	scg1160	TTTAGGGACCCCAATGCGCGTGATTCAACTCATGTTTGATATGTGCTCCTAAGGTGTGTAACCTATATCG	A
577837	Rev	-	-	GCTCGCGGACGCGTCCGGAAACTCGCGAACAGCTCGGGTTTCCAGCGCTCTTTCCTGTAACTTATCAGCG	G
577950	Fwd	-	cg0658	TCGCGAGTTTCCGGACGCGTCCGCGAGCCTAAAACTAGATGATGAGTAAAAGGGACTAAACTCGTCTCTC	G
580633	Fwd	-	-	TAAGGTGATGGCTCCGCCGTAGCCACGCCGGCGTTTGTGCTCAAGGGTGGAGATATTGTAGATTCCAACT	A
581222	Rev	-	-	AAAGGCGAGTTTTGCAGTCTAACAAAGGGTGCGACTTATGGCACCTTTGTGATACCTAAAATGAAGTTTT	A
581284	Fwd	-	scg1200	GTCCTTCATAAAACTTCATTTTAGGTATCACAAAGGTGCCATAAGTCGCACCCTTTGTTAGACTGCAAAA	C
582683	Fwd	-	cg0662	TTGCCGCAGGGAAGTGAATTAGCAAAAGAGACAGCGCTCGCGCCCACCTATTAAGGAGTATGGTGGCCTT	A
585690	Fwd	-	cg0664	TCTAAAGAAACAATGTTTCTTTTTAAGGTTCCCTAGGGGCAGGAGTTAATTGTAGGTAAACTCGACTAGC	A
586393	Rev	-	-	GATGGGACTACGCCGAATTCATCATCACTCGGCCTTTCAAAAAGCTAGCTCAAGTGTTATCACTTAATCT	A
592770	Fwd	-	cg0669	AGATCAAGGACCAATCACCGCACGTCGTGCTTTTCGACGCCGACCGCGACGAAGGCGCTATCCTAGGCAT	C
596110	Fwd	-	-	AACCGAAGAAAAATTGTTCAATAGAGTTTTGAACAATGCGATCTTGGCCAGGCCGTGCATAATTAATCGC	A
599448	Rev	-	-	GTTCAGACTCTGGTGGTTTCACTGAAGTTGGCTCAGGCTGCGGAGCGGGTTCAGGTATAGGCTCGGGCTC	C
600877	Rev	-	-	CGGACAGAAATACGATTGGTGCCGGGGTTAGTGCCAGTATTGCCCCACGCTTTCAACTATCCTTAAACAC	G
600972	Fwd	-	-	GGGGCAATACTGGCACTAACCCCGGCACCAATCGTATTTCTGTCCGCGGTTGGTGGCACAATAGTTCAAC	A
602507	Fwd	-	-	TGTTGCGGAATGGGGCGGTGGCTTGGTGGAGCAGATCGCTGACTCGTATCTTTTGATTACCATTGATCGA	G
602658	Fwd	602507	cg0683	CCACGCTAAAATAGTGTGATTCTGTCCGAATCTGTTGTTTTAGTTTTGAAACTGCGGGATCATGGAAAGT	A
604471	Fwd	-	-	CTTGCTGCTCTAAGGTGATTTTTGGGCAGTGGTGGGGGTGGTGTCCACCCCTGCGCGTAACCTGGGAAGC	A
605719	Fwd	-	-	TGCCAGCTCAGGCGCAGTACTGAAGCACCTTTTCGATCTGGCCCACGGCCGAGAGGTACGCTGATTCCTC	G
607959	Fwd	-	-	TTCGGTCGGAACTGATCCTTCTTTGTCCGTTGAGACCCCACAGGTGTTTTAAACATTTAGTATTAGTTCC	A
610254	Fwd	-	cg0690	TGGCTGCCATGTGAATTTTTAGCACCCTCAACAGTTGAGTGCTGGCACTCTCGGGGGTAGAGTGCCAAAT	A
615025	Fwd	-	cg0697	TACCCCCGAAGACTTTGCGCTGGTCAGCGATGGAAGTAACAGAGTTAGGGAACTTCTCGATCTACTGAGT	G
616641	Rev	-	-	ACGCTATTCCACAACCGGAAATCTGGCAGTGTATTGGGTTTTAGCAACCTCTGCCAATAGGGTGGAAGAT	G
616719	Fwd	616762	cg0699	ACCCTATTGGCAGAGGTTGCTAAAACCCAATACACTGCCAGATTTCCGGTTGTGGAATAGCGTGTGAGCT	G
616737	Fwd	616762	cg0699	GCTAAAACCCAATACACTGCCAGATTTCCGGTTGTGGAATAGCGTGTGAGCTGCAGCGGTTATCCGATTT	A
616762	Fwd	-	cg0699	TTCCGGTTGTGGAATAGCGTGTGAGCTGCAGCGGTTATCCGATTTAAGGACAAGCTACTAAAGTTTAGAT	A
618403	Fwd	-	cg0700	ACAGCCCGATTTCTTCATTGAAATCGGGCTGTTTCTGGTTGTGTCGCGTATCTCGGGTAAAGTCTTCGTC	G
619105	Rev	-	-	GACGTGCCGCAGCGACATCAGCAATCGCAGTGGCCATGGATACCTCCATGCCCAATGCTAGGCTGTTGGT	G
620523	Fwd	-	cg0702	TCATGCCCTTGATTATTGCCAAAGAAACCTTTAAGGACTAGATCGAAAAACAGCCAACTATAGTTAAGTA	A
621465	Fwd	-	-	TTTTCGACGAGCCCTCGCCCATGTGGCCAAAGAATCTTATTTGGAGGCTCGTCTAGTAGAGTGAGTTCTT	G
623139	Fwd	-	cg0704	CCTTATTGGAGATTGTCGCTTTTCCCATTTCTCCGGGTTTTCTGGAACTTTTTGGGCGTATGCTGGGAAT	G
625096	Rev	-	-	ACCCTGAACGCCACCTTTTCAGGGCTTTCCCCCATTCACTTATCAGCCTCAACACTCCACAATAGAGTCT	A
625109	Fwd	625213	cg0707	CAGGTTGGGCAAAAGGGATGAATCCCTGGTTGTGGTGGGGCTCCTGAAAAGTACTCATAGACTCTATTGT	G
625213	Fwd	-	-	CCCTGAAAAGGTGGCGTTCAGGGTCTTCCCTGATGGTTTGGTGTCGCAGGGGCATGACATGATCGAAGAT	A
626446	Fwd	-	-	CGAAGTGGCAATCACCATGGATGTGTAGTTGGTCGTACGCGCGTGTCTTCGGGGCTGTAACCTGAAAGGC	A
629042	Rev	-	cg0712	TATCCCCTTATCTACTTTTCAAAAACCATTTCAACGTCCATGAAAATGAAACCTGCTAGATTTAATTTTT	A
629224	Fwd	-	-	CTTTTCTCACACCAGCCCCGCATGAACAGGCTGGTTGCACACCGTTGAAAATGAGTGTTTACTGGAACTC	A
632247	Rev	-	-	TCGTTCACGATTGAGCGAAATTGGGCGTCTTGCTTAGGTTTCGGGGGTGACCCAGGGTTACGGTGTGTGC	A
632410	Fwd	-	-	ACGCCAGGAGACGTGAAAATTACAGACACCCCAGACATCAGATGGAGGCGGCGATACTAGGGTAGAGGAC	A
633489	Rev	-	-	ATCTGAGCTCAATTGCCACTGTAATTGGGGCGCGTGGAGCCATTCGGCTTTCAGTAGTACTTTATTTACT	A
633982	Rev	-	-	GCAGGAGAGATTGACTGGCTGTTTTGGCTAGGCATCGTATTTTTTCTTATCCCGTATAACATCGCCATGT	A
634539	Fwd	634669	-	AGACTGCAGCTTTAAGACAAATAGGACCATGGCTATTGCTAAAAAAGGAATGCTTATAAAAATATAAGTC	A
634669	Fwd	-	-	ACTTTTTACCGGGTTTTTTAGGCAGTGGTGCTTTAAGCCATAATGCTGCTGCCGAGGTAAGGTTGAGGGT	G
635743	Fwd	-	-	TGGACCAATATCGTTCGGGATAGGTTCGAAGTTCCCGGGGAAGCAGATTATTTTCTGTATGGTGTAGGTC	G
636344	Rev	-	-	GCCTTTGACCATTTCTTCGCACTTTTTGGTGCATGTACTTCTGATTATCTCGATTTGGTAGAATTAACGC	C
638416	Rev	-	-	TGGCCAGCAGGCTTTAGGCGAACACTTCCCCGGTGGATCCGGCAGTCCTGCTTATATTATCGTTGATGAA	A
638438	Fwd	-	-	CGAAATTGTCGTTGTTAAGGACTACGTCAGCAGCCTGTGCTGCCTGTGTTTCATCAACGATAATATAAGC	A
639094	Fwd	-	-	GTCTGACCCGAAAGCAGCAGGATGTCCCACTTAGCTAGCCACCACACCACCAATAGAGCTACAGTCAGCG	C
639666	Fwd	-	-	GACCTCACTAACCTTGCCAAAATAAGGACCGCCGACTCCAGCTCCTACAAGCCAAACTAAAATTAGCAAG	G
641007	Rev	-	cg0723	ACCTTTTTCTACAAAGTCAGATAAAGTTTATTTTTAAAAATATTAACTCATGGGATACTATAAATTTCTT	G
641094	Fwd	-	-	CCCATGAGTTAATATTTTTAAAAATAAACTTTATCTGACTTTGTAGAAAAAGGTGATTACTATGCTGAAT	A
641844	Fwd	641965	-	CTCTGTAATGTTCCGAACGTGAGACCATTGGTCACTACTGAGCTGTGGCGTGCGGGATAGTATAAATCCT	G
641965	Fwd	-	-	TAGGTCACGCGGTAGTTTGCTTGATTGTCTTCACTCTGAAATGGAATACCTGGGAAGCTAACCTTTAATG	A
642386	Rev	-	cg0726	CTTTAGTGAATCGAGTGCGATTTCTATGAAATTCTTCACCCATCCACAACTATCTACTATACTTTTAGAA	G
642498	Fwd	-	-	TCATAGAAATCGCACTCGATTCACTAAAGACCCAAGAGTAAAATCCCAGGATTTGCTTATACTTGCGCTC	A
643316	Fwd	-	-	GTCATGTAAATTCCGTACCTCTCAATTTGCCCATGGACAAGCTATCCGGTCTTTGGATTAGTCTAGTGAC	A
643391	Rev	-	-	CAGCTAATGCCAGCTCCACTGCTTCCCGATACTCAATAAAACCATCGGGTGGATCTGAAATAATATCTTT	A
643792	Rev	-	-	CGCAACTTCCAGGATCAGCCAAGCGCCACCATCTACTTTCATCTCTGCGGTGAGCACTAATCTATGTGGT	G
645103	Rev	-	-	TACTGCCGAAAATAGTCTCTGAGATGGAAGTCAAAGCCGTCACATGGAATCGACGCTATCATCAACCGTT	A
645129	Fwd	-	-	CCTTTATCACGGAGATTCTTTTTGAGAGTGGCATCCACTTCACATAACGGTTGATGATAGCGTCGATTCC	A
645420	Rev	-	-	TCATAAATCTGGCTTTCTCCACGGTTGAATGAATGCAAACGCAAGGGTGTTTATTTTAAACTCATTAGCT	A
645445	Fwd	-	cg0730	CATCGCGGAACCATAGAAGGGTGGGAGAGCGTTGTGGATCATTCATAGCTAATGAGTTTAAAATAAACAC	C
645846	Fwd	-	-	ATCATCTAAGCCAAGTCAATGCCATTTGGAACCGTACAGAGGAGACGCCTGGCCGTACTATAGTTGCGCT	A
646008	Rev	646165	-	TCTCATGTGGGCGGACAAAGAAGGAAAAGTACATATCCTCATGCACAAAAGTTTCTGATAACGTAATTTG	G
646165	Rev	646365	-	CAATCTCTTCTAGATTCCAGCCGCTGATGGACTGGTTCTCTTTTCCAAGCAATTTTAATAGTATAAAATC	C
646186	Fwd	646461	-	TCCACGTGCTTTGATGGGAGTCAGGCAGTCCTTTATCCGATTGGTACGAGGATTTTATACTATTAAAATT	G
646365	Rev	-	-	ATAAGCCGCTAAAATTCTATGCCGAATCTTCTTGCAGCCGAATCTTCTTGTATAGGCTAGGATTCAAGCT	A
646370	Rev	646365	-	GCTTGATAAGCCGCTAAAATTCTATGCCGAATCTTCTTGCAGCCGAATCTTCTTGTATAGGCTAGGATTC	A
646461	Fwd	-	-	AGATTCGGCTGCAAGAAGATTCGGCATAGAATTTTAGCGGCTTATCAAGCCTGGTGCCTATGATTATTAA	G
646626	Rev	646365	-	GTCGCAGGATCTGTACTGTGCGCGCTCATCGTGCTGGCGAACAAACGACGTCGGGTGGTTTGATTATAAA	A
649809	Rev	-	cg0733	CCCGTGATATCTACCTCGAAGTAGGCATCGCGGGTTTTTCTATGCCCAAATGCCCATATAGTGTTGATGC	G
651701	Rev	-	cg0736	AACGCCCCGCTTGGAATCTTTTGACGAACACCACGTCGCGTACGCTTCCTCGGGGCGTTAAACTATTTGT	C
652811	Rev	-	cg0737	TCCACGCCAGCCGGAGAAGGAAATAGACCAAGCTGTACAGATCGCGGTCTATGGTGCTAATCTCCTAAAT	A
656095	Fwd	-	-	ACCGTTGGACATGGGGGAGTTTCTCAGCCGTGGCTCACGAGATTTTCGATAATTTGGCAAAGTGGACATT	A
658008	Fwd	-	-	CCGCAACAGAAAACTACCCGCACTGGAATCAGCTCCGCTGGGACAAAACAGCCTGGACTAAGGTGTAATC	A
659507	Rev	-	cg0742	TTTTGCTCAAGTTGCCTAAATCAAGCACCCGTTCGAATAAGTGTCCACCCTTTGGTTTATTCTTGAACTC	A
659616	Fwd	-	-	ACGGGTGCTTGATTTAGGCAACTTGAGCAAAATTCTGCCATTTCGCCTCAAATCGGGCTAGTTTTGAAGC	A
662627	Fwd	-	-	TAACGTGAAGTGGGTGTTCCGGCATGTGTTTGATTGTAAGGCCTTGGAAAAGGGTGGAATAATAGCGGGC	G
665214	Fwd	-	-	TTAAGAAGAAAATACCGAGGACAATGACCGCGACGACAAGAATCGCCCCAATGACAAATAGTATGGCAAT	A
665345	Rev	-	scg1310	GGCTTATTCAGGGGCACCCGATTAATGACCATAGGGTGATTTATAAACGGAAAATAGTAGTTTGGTTAGG	G
666549	Rev	-	-	CAGGGATCTCTAAACAACTCACAGGCAACCCTCCGGATAAACCAAAAAACAATCTCTAACATAAGTAGTT	G
667813	Rev	-	cg0754	GGGTTTTTCTTTTTCAGACTCGTGAGAATGCAAACTAGACTAGACAGAGCTGTCCATATACACTGGACGA	A
667969	Fwd	-	-	GGGGTGAGTCTATTTAAAGCTAGATTGCAGCAAAGCCGCCTTCGAGGTCAGCGATGATATCATCAATGGT	C
669269	Rev	-	cg0755	ATTACCCGAGAATAAATTTATACCACACAGTCTATTGCAATAGACCAAGCTGTTCAGTAGGGTGCATGGG	A
669278	Rev	669269	cg0755	GTCAAGAAAATTACCCGAGAATAAATTTATACCACACAGTCTATTGCAATAGACCAAGCTGTTCAGTAGG	G
669435	Fwd	669464	cg0756	GAAATCGATTGCGTACAGCTAGGGTTATGGGGGTATGACTAGCCCCACTCTAAATGGTGTAGGATGGTAT	A
669441	Rev	669269	cg0755	TTGACAGCTGGGTATGCGACAAATCACCGAGAGTTGTTAATTCTTAACAATGGAAAAGTAACATTGAGAG	A
669464	Fwd	-	cg0756	GGGGTATGACTAGCCCCACTCTAAATGGTGTAGGATGGTATAAATCATCTCTCAATGTTACTTTTCCATT	G
672579	Fwd	-	cg0759	TTGATGGTCACAAAATTACACAACTTTTACAGTGACCTACATTGCTTTTTAAAGAATTAGTGTGGTGTGC	A
677067	Rev	-	-	AGAAAAACGGATCGGTACCAACCCATGGTCTATTGCGGCACCTTTTGGAGAAACGGCTACGGTAGTCGAT	A
678410	Rev	-	-	CAACCTAGCATCCACTTTCTGCAACCCAGTGTCACAAATAGTCTAAATTTCGGTGTACTAAGGTGTTGTC	A
679221	Rev	-	-	ACAAAAAGCGCTGTGCTTCCTCACATGGAAGCACAGCGCTTTTTCATATTTTTATTGCCATAATGGGCAC	A
681548	Rev	-	cg0766	GTTTCCATGCGGGGCTGAAACTGCCACCATAGGCGCCAGCAATTAGTAGAACACTGTATTCTAGGTAGCT	G
683157	Fwd	-	-	AGTTCTTTGCCTGGCAGTGAAGGAAGGGGGTGGGCGTCGATAAGCGCTTGCCCGGCGCTAGGTTTAAGGA	G
684672	Fwd	-	-	GCACAAAATAACAGCGCCTATCGACGCCACAATCCGTGTTCTCAGCACATTCTCACCTAAACTGGTGGCC	A
686450	Rev	-	cg0771	TAGCCACCTTTCAAAAGGTTGTGACGTGAGACATTTCCTCCAATACCTCTCCAGTGATATTCTGTCGGGC	A
686582	Fwd	-	-	AGGTGGCTAAGTACGCACATTTGTTGTCTGCAATAGTGCCGGTGAGGGAGCTGTCCGATATTGTGCTTAC	A
687908	Fwd	-	-	CTTGCGTAAACGCACATAAACGGGGTTGGCGGATGGAGGATTTCCCCAAGCACCCACTAGTGTGACAAGC	A
689496	Rev	-	-	AAGTTTTCTGATCTGACCTTACCCGTATTTTAAGGAACTTCTGCAATTAGGGGTAGTAAAATTTTCCCCC	G
689547	Fwd	-	cg0775	GAAGTAAGGATTTTGCACTCGGGGGAAAATTTTACTACCCCTAATTGCAGAAGTTCCTTAAAATACGGGT	A
692790	Rev	-	-	CCAATGGACCGTTCCTTTTGCGGCCTTCGTGGGCGCATTGGTCACGGTGGCTGTGGTATATTTGATCGCT	A
693231	Rev	-	cg0778	CCAGTCGAGCGGGGTTGCTATCGGCCGAAAGTTTAGGGTTTTGTTCAATCTGTTGGTTAGTATTGCTTGG	G
693355	Fwd	-	-	CAACCCCGCTCGACTGGTAAATGTTGCCTCACCGGAAAAGGTCTGTCCAAGGTGACTACACTGATACAGC	A
694467	Fwd	-	cg0780	TAGACCCTCGATTATTACAATCCGGCTACTTCGGAAGCGTTTGTGGCCGGATTTTTCTATCCTGGAAGGT	A
695645	Fwd	-	-	CGTAAAAAATAGTTTTTATTAAGGGCATTCCCTGATTCCCAGGTGGTGCCACATTGTTTATGGTGGAGAT	A
696871	Fwd	-	-	CCCACGGACGAATGTCGCTGACGGTGGAATCCAAGAGTACGGCGGCGAGGCGGCGACCACCCCGATCGAG	A
697859	Rev	-	cg0782	CAGGCACACAGACACGCCTAAACACCACCGGTCCCTCGTCGAGCACGCAAGAAAAGGTAATATGTCCAAC	C
699468	Rev	-	-	CTAAGAAAATCCTTAAAGGCCCTACCTCATACGTGACGAAGAAAACCACTACCGGCTAGGATTTATCAGC	A
700655	Rev	-	-	AGAAGAAGACCGCGCGGGCGAATTTGGGCTTGGAGGGAACCAAACGGCCACTTTTCCAGTCCAACAAAGT	A
700754	Fwd	-	-	TGGTTCCCTCCAAGCCCAAATTCGCCCGCGCGGTCTTCTTCTGGGCGGCAATGATTTAACATGTGAAGCT	A
701471	Fwd	-	-	GGCATTACGGAAAATTCTTGCCCACTGTAGTGGGCGGTGAGTATTCTTATGCATCGGCAATGTTGTCTAT	G
703483	Rev	-	cg0788	CACGTGAAATACCTTTCTGTTTTGTCCGCAGGCGTATCAGGAAAACCTGCAGCGCGGTAGAGTCGAGTCT	A
703496	Fwd	-	cg0789	AAGCTGACGAGACTCGTCCATGAACACCCCGATCCTTTGTTTTCGTGGGATCACTATTAGACTCGACTCT	A
704568	Fwd	-	scg1380	GGACACACAATCTGTTGTCCAAGCGCCGCAGTCATCCGGTGGAGAAGACTTCTCGTGGTACCTTGAACAC	G
704758	Fwd	704568	cg0790	TCCCTTGTGCAGCAGTACAGTAGCCGATCTGAAGCTTTCTTAAATTCCTAATGGGGGTAGTGTGTAGGGC	T
704821	Fwd	704568	cg0790	GTAGGGCTGGCTCTAAATTGCTGACACGTCACCCAGGCTAATTCAGCAGTAATCATTTAGACTTGGAACC	G
705411	Rev	-	-	CGAGTTCAGCAAACGCAGAGACAAATTCCGCACCGGTCACACCGGAACCAACCACGATAAGGTGGGTGGG	G
706143	Rev	-	-	CGAAGGTATCAGCCAGATCAGCAACTGTCAGACGGTTGGTCACTGCCACAGCGATCGGTAGGATCAGCTC	A
706628	Fwd	-	cg0791	TGCCCGAAAACATTGAGAGGAAAACAAAAACCGATGTTTGATTGGGGGAATCGGGGGTTACGATACTAGG	A
711241	Fwd	-	cg0793	ATGCAATGAGCTAAGAAAACACTTTAAATATTCTAAGAAACAGTTCAAGTTTTGCTGTAGTTTAGATATG	A
711541	Fwd	711241	-	GTGTAGCACCGTTGGCGATGAATGAGTCTCTTAATTCCGGCTCTAAGAGCTGGTCTTATACAATGTCGCG	A
711719	Fwd	-	-	TGGGCATAACCGGAATATGCTAGACACGCGCTACTCCCAGATTGGTGTCGGAGTTGTCTATGATAGTTCT	G
713000	Fwd	-	cg0795	AGGGCTGCGTCGATGTTGATTTCTGAAAAATCGTTGACAATGACTGCGATTTTCCGGGATCCTCGGTGGT	G
714175	Fwd	-	cg0796	GGCAAGCGCGCAGAGCTAAACTGCGTGAGGTTGTGGCCTGTCACACATAATCGGCCTAGGGTGGGACTTT	A
716958	Rev	-	-	TATCCATGGCAACCACCATGGGAAGCTGCGCAAGCAGGTTGTGTCCAATGCTTCGGATATGATCGGCATC	G
719563	Rev	-	cg0800	CCTTGTGGTTTTTTATTTTCTTTAACGCTAATCGGCTGACGGCTTTCAATGCACAAGGTAAAATTTGTGT	A
719614	Fwd	-	cg0801	CAAATCCACACGACACAATTACACAAATTTTACCTTGTGCATTGAAAGCCGTCAGCCGATTAGCGTTAAA	G
721884	Rev	-	cg0802	CCCCCAGAATATGAGTAAGTCCTCATATCTGGTTGAGTTCTTCGGGGTTGAGTGTGCAAGAATATTCACT	A
722007	Rev	721884	cg0802	TATGGTTCGCATGCCGATCGAAACTGGCGAAAACACCAAAAATAACGTTTCGGTGTCATAGAATAGGCGT	A
722206	Fwd	-	-	ACTTCAGCACGAACCAGGTGTGGGCCGCGCGGTCGCCAACCTGGCAGTAGACAACGGTATCGTCAGCTGG	G
722790	Fwd	723039	-	AGGGGATCGTTGAGGTCCTTTGCCCAGTCAATGCGCACAGCGCCGGGGAGGTGTCCGATATCGTAAAGAA	G
722976	Rev	-	cg0803	GTTCTTTGCTTCCCAACTATGCCACTAGTAATTAAGGACACAAACACCTTTAACCAATATGCTGGGATAC	A
723039	Fwd	-	cg0806	TAAATACTGTATCCCAGCATATTGGTTAAAGGTGTTTGTGTCCTTAATTACTAGTGGCATAGTTGGGAAG	C
724680	Fwd	-	cg0808	CCGTGCGCGCAAAAGCGTAGGCCTGAATCTTCTCTTCATCATTTGATGCAGATTTGATAAGATTTTCAGC	T
724811	Rev	-	-	CAACCTCTTTTCATATCCTGCACAACGCTATGATCTTCTCACACTTGCCTTTGAAGTTAGGATTGGGGAC	A
728213	Rev	-	cg0810	GAGGGTCTGCGTCTGCTGGATCGCAAGGTGGTCAATGTTCCTGCTAAAAAGCACGGTAACATTCCACTAT	A
729988	Rev	-	cg0811	TGAAAATTGGCAACTCTTTACACCCAATCTTTAAGACATGGGGGGTGGCGCTGGGCTAATATAACCGGTT	A
731797	Rev	-	-	TGTTCAGTGATGTAAATCACCGCGGAAATATTGTGGACGTTACCCCCGCCTACCGCTACGATTTCAAAAC	A
731806	Rev	731797	cg0812	GCACGAACCTGTTCAGTGATGTAAATCACCGCGGAAATATTGTGGACGTTACCCCCGCCTACCGCTACGA	T
731966	Fwd	-	-	AAGGTAAAACTTTTTGGGCGTGTCGCCCTTAAAGCGCGCTTTTCGACGCGACCCCACTACATTGGCTTCC	A
732785	Fwd	-	-	TGCTTCGGGCACCGTTCACACCCTCAACGCCGGTGAAATTACGCACCTTCGCCTGCAGTAAGGTGACGGT	A
733294	Fwd	-	-	CCAAGGCTCGAAAAGTGGAAGCGCTGCTCAAAGATCTTACATTTTGGTGAAGGCGTTATAGTTAGGACTT	G
734545	Fwd	-	-	CAACGCTCGCTGGGATTAGGTCTTTTCTGAGCGCTAGCATTTCTCCACTCAAAGGAGCATGCTTAACCGC	A
734664	Rev	-	-	ACACCATGGAGATGATGCCGTACACATTTTCCTGAGTGACTTCGACTTTGTTGTGCTGCATGCTGAATGC	A
736457	Fwd	-	-	ACCATCACGGTTGGAACAGAGCTGCACCTTTAATCAGGCAGTTGCTGGCCAACTGAGTTAGCCTAAAACG	A
736685	Fwd	736457	cg0820	CGATGTCATGAGCAACCAGGACATCAGCCTTGTGGTGGTGGATTTGTGGAAATTCGATACCATTACTCCT	C
736841	Fwd	-	cg0820	GATCAAGCATTTCTCCAACACTTTTGATGGACAGATTAACGCTTAAAAGGCCTGTTATAGACTGATAAAC	C
737838	Fwd	-	cg0822	GCACTGCCGCATTCAACACTTCGAGTGCTGTGGCGAAAAATCCGAACTCCAAAGAACTAGCCTAAGAACT	A
742651	Rev	-	cg0825	TGTCGGCCTGAATTGCTCTTCTGTACCAACTCGCCCCACACGCGCTCACAAACTGATACCCTCGGCTACT	A
742822	Rev	742651	scg1500	GCAAACTTAGACGAATCTTTCATCGCGCTCCTTAGAGGATTACAGATTGTTTCTATGGTATACCGTTACG	A
742845	Fwd	-	cg0826	TCCTAGATACCATGCTTGTAAAAGTACTGCAAATGGATACTGGACTGTCGTAACGGTATACCATAGAAAC	A
743121	Rev	-	-	GAAAAAATCCAAAACCAATCGGTATCAAATATCCAGTTAGGATTCCATCAGGCTGAGTTACCCTGAAATA	G
743444	Fwd	-	-	TCCGGCGGGGCATCGCTGGCTGCCCTTCATCGAGAAACACTGGCGCCATGGTCAAGATGATCCGATCGAG	T
743854	Rev	-	-	ATTCCACCACAATCGCCACGTTGTCCAAACGTTTAATTCCCATGATCCCCATCGTAGGTAGCATCGTGTG	A
743882	Fwd	-	-	TGAAGCCGTTGAGCGTGCTCGATGTGTTGTAGATGATCGCCATCACACGATGCTACCTACGATGGGGATC	A
744525	Rev	-	-	TTCTCATCTTCCAACGCCGCATCGTCTCCGGACTCACCGCAGGTGGCGTGAAAGCCTAGACTAGATACTC	A
746473	Rev	-	cg0832	CCTCCGCGACGGGTTTTATAAGCAATAGGCAATGTGTCCATCACGATGTGTGGCGGATTATGATCCATGT	A
746998	Rev	-	cg0833	GGCCACCTTCCCTGAAATCCTTAGCGGATTTCCACAAAGGTGGCCGGAGTTTTGTCCTATTGTTGGGTGT	A
748393	Rev	-	cg0834	TTTGACCCTCCGGGGGTGATTTAACCTAAAATTCCACACAAACGTGTTCGAGGTCATTAGATTGATAAGC	A
749499	Rev	-	-	CTTGAACAGCGGTCCCAATTTAGACCCGCTAAACCCACAATGTGTACTGGTGCTGGTAATTTAGTAGAAC	A
749807	Rev	-	cg4013	CCAGGAGTACCACTTTCGCAAGGCCGTGCGTCAGTAGATATCTAGCGCTGAACAACGTAGCGTGGCTGGT	G
754926	Rev	-	-	CGCGACTACCGCCGCTACCTGAAAACACTTATTAGCCCCAGTAATAAGACAATTGCGGCAGAATTCAACC	G
756748	Rev	-	-	ATGGAAACCTCCAGATCAGATTCCCTAATGAAGTCTATGATCCAAACTTGAAAATCATTAAAATGGTGGC	A
759321	Fwd	-	-	AGAACTCTGGCGCCAACCGGAACATCAGAATGCTGGATGATTTCCGGCAATGTGCGGGTAGGCTGGAAGA	A
759753	Rev	-	-	CGGTGGTCAAACTTTGACCACCGGACTCCCCTTTAAGCACAATCTCTAGCTTTTATTTAGGCTTGGAGTT	A
763494	Rev	-	-	GGCAAATAAGGTGGTTGCGCTAGCAAACACCGCCGAACGTGAGGCAGCAACCACTGCTATCTTGGGGCGT	G
766011	Rev	-	-	AAAGGTTCGTGAACTTATTTCCCGAGCTTGGGAGCGGGTGTCTAGGTGCCAATGCCAGTATGATGAAAGG	C
771578	Fwd	-	-	TGCGAACAATGTCGTTAAATATGTGGCTTGAACCCGAGGACCGAGCAAAATAGTCACTTAGAATTGCACC	A
775196	Fwd	-	-	CAAAAGCAGGGGGAGTATCACTAAGGAAAATCTGGCCCACCAATTTGGCTGCGGTGATATCCTGGGGCTT	G
778428	Fwd	-	-	CCCGCACATAATCAGAGAGACCACGAGCTTTAACCCTAAAACCATCTGTGGAGCGAGTAACGTGAGTAAC	C
778508	Rev	-	-	GTGTGGCGTTTTTGCCACAAAGTGGACCGTATTCGCAAATACTTTGTTAAGACGCGTTAATCTTTAACCT	A
780391	Rev	-	cg0847	TTGCAAGAAGTATCCGCCACTCCCGATAACCGATGAGGAAAACACCCTCATATGGCTTAGAATTGTCCAG	A
780487	Fwd	-	-	GTGTTTTCCTCATCGGTTATCGGGAGTGGCGGATACTTCTTGCAAACTTAAACCACTATGCTTTCGCTTC	G
781373	Fwd	-	cg0849	ATTCGGTTGGCTCTGCGAATTGGTTTGAAATTACGAGCCGGAGTCGCGGTTGGTGTCTCTAAGATGAGAA	C
782757	Fwd	782945	cg0850	CGTTCGGGGGCGAAAATGTTTTTGGTTGAGCGGTTTTTGGAGATTATGCAGCACTGCTTATACTTGTAGG	G
782945	Fwd	-	cg0850	CGGCGGAAGTTTGGCTGATTTTTTCTGTAACGGTTGACGGCGATGTACCAGCACGTGTGTAATCGCTTGG	G
784090	Rev	-	-	TTAGGTTTGGACAGTCATCATCGGCGCGCCAACCCCTTTTGGCAGCTCAACACACATAGAATTTGTTTTC	A
784185	Fwd	-	-	GCTGCCAAAAGGGGTTGGCGCGCCGATGATGACTGTCCAAACCTAAACCAAAGGTCTAAACTTTGGCTTC	G
784625	Fwd	-	cg0854	TGCCTGATCAGGACGAATCATAAGGTTTGCTATTCGGATTGGATCCTTTGGCAGGGGTAGGATTGCAAGC	G
785337	Rev	-	-	AGCAACGATCCGCATCGCCGTCGAACGCCAAACCGATATCAGATCCGGTCTCTACGGTAAACTTCTGCAA	A
786080	Fwd	-	cg0855	ATTCTAGGGATTATCCGCGCATAATCCCATTTTCCGGCGGGCATCACGGGAATTCCTTATCCTTGGTAGT	C
789300	Fwd	-	-	CCGCCTCTTTGGTCTCTGTATTACCTGGGGAATCGTACCTAGCCTGGGTTTGGGTGGTAGACGTAGTAGT	A
789479	Rev	-	cg0858	ATCGCTAATTACCTGCATATTTACTTGGCGACCTATTCAAGAAAGCCAAGACATGATAGCGTTTGTTATT	G
790082	Fwd	-	cg0860	CCCTCAACTAGCCCTCCACTAAACAGCTTCAATCAATTCGGTGTCCACTCCAACATGTAGAGTGGTGCGC	G
792179	Fwd	-	cg0862	GTGGTTGCCCCTGATGAAGACCCCGGCCACGTTGCGCAGAGAATCGTGGAATTCCTGGGTACTATAAACT	A
793330	Fwd	-	-	GAACAACGATGACCTGGTGGTCTCTCCCGAGGGTTACCAAATCCCAGAACGTCTGCGATACTTCGTCTCT	G
794435	Fwd	-	cg0865	ACGATCGGTGTTGGTTCCATTTTCCGTTTGGTCTTGCCTAAAGAACCGCATGGAAATTATCGTGAAGCAC	C
796312	Fwd	-	-	TATGCAGTGACTGCCAGCGTGTGTGGAGGAAGCCGCCAACATTGGCGCGGCTTGATTTAGATTTACCGGT	G
796699	Fwd	796840	scg1560	TGCGAGTGGAGTTAGTCCGACAACCTCGGGGTTCTGTCTTGATCATCGACGATGTGGTAACAACGGGGGC	A
796840	Fwd	-	cg0867	AAGCGTGATCTTGGATATAAAAGGGGCCCCTATTGGCAATGTGGTTATGACCAGAAGTAGTATAAGAAGT	G
797640	Fwd	-	cg0868	CCCTGTCCGATGCATAGCAATTAGTTGCTAAGTACCCGCTACCGTAACGGTAGCGGGTACTGTGTTTTAG	G
800710	Fwd	-	cg0870	CAACAAATCTCCTTGAGAGAAAATCTCAAGGCAAAAAACAAGCCACCCCAATCTGTGCGACAATCAAACC	A
800716	Rev	-	cg0869	TCCAGCGTAGTCAACAATTAGTCCGCGCATTATTTCCCTTTCTTTGGTTTCTTCGTGACATAATAGTCGT	A
803943	Rev	-	-	TGCATCAATAAGCGAATCACCGGTGGTGAACAAAACAAATCTTCCACACATAACATCTATTATGGTCTTT	G
803963	Fwd	-	-	GCGAGCGCGCGGAGCATCCCAAATGGGCAAAGAGATAGACGAATCAGACACAAAGACCATAATAGATGTT	A
805788	Fwd	-	scg1590	TCCCCCTAGATTTGAAGTGGTACATATGTTCTAACTGATGTGGTGGACACGCGGGGGTAGAGTAAAGTCT	A
806330	Fwd	806441	cg0877	ACGGAAAAATTGGCGATGCAATGAATCAACTCAGCCCGGAATACCGGATGGTGGTTTATTATGCCGATGT	A
806441	Fwd	-	cg0877	TTCCACTCGGAACTGTGATGTCCCGACTCCATCGTGGAAGAAAACAGCTCCGAGGAATGTTAAAGGAAGT	A
806926	Rev	-	-	CACAACTACATTTTTCCCGCTGCGTAACCTCATCTTTGTTCCGCTGATGAGCACCCGCTAAAGTATCTAC	A
807467	Rev	-	scg1610	ATATGTGAATTACCTCACAAAATGGGGTCTAGGTCTAGCCAACAGCGGGTGTACATGAGACTATTTTCAA	G
807735	Fwd	807797	cg0879	CCGATGTGTCAAATCCCCTTAAAGCTTTCACCGGAAAGTATTGTCACCTGGTGCAATATAAAAGTTAACC	A
807797	Fwd	-	-	AGTTAACCAACCAGTCATCCAATATGTCGCCTAAGTAGTCTTCCCAAAGTTAACAGCTAGAATCATGGCC	G
809679	Fwd	-	-	TCGTAGCCGACAAGAGTGACGGCTGTTCCGTTGTGCCCTGCGCGTCCCGTGCGTCCGATACGATGGACGT	A
810461	Fwd	810728	cg0882	GTCGCCGACTTGGACTGCGAGTTCTCGGGTGGGCACGATGACGAGGGCTCGGGGGGTACCGTCGGTTTCT	G
810690	Rev	-	-	ATAGCTCTCCTAAAAGAATCGTTGTATTGGAATGACCCTATTGTAACCGTGCAACGATAGTATCTAAGTT	G
810711	Fwd	810728	cg0882	ACCGCAACGCCGAGCTCTGTGAACGTAGGTCTGGGGCTTTCAGAAGACACAACTTAGATACTATCGTTGC	A
810728	Fwd	-	cg0882	TGTGAACGTAGGTCTGGGGCTTTCAGAAGACACAACTTAGATACTATCGTTGCACGGTTACAATAGGGTC	A
812643	Fwd	-	-	GAATGTTATTTCGAACCTAAACAGGGTGGAATCGACACTCGTGTCGTATGTTTCTGACAAGATTTGAGGT	A
818770	Fwd	818917	cg0887	CGGACGCACCCCAACCGGCCCCGAAATGGACGCAGCGATCATCCAGCTCGCTGTCTATAGACTCGCCTGG	G
818917	Fwd	-	cg0887	GAACGATCTGCCGACTCAAGAAGAACTAGCCCGGCTGCTCAGTCAGGAATGATGCGCCTAAGATCAAACA	A
823605	Rev	-	cg0890	TGACCTCAATCGCTGGCATCTCTGGCTTTTCCTGCATGACAGATGATTGTAACTGTGATGAAATAAGGCC	A
823639	Fwd	-	-	TTTCCCCCAAAACTTAATCGACACAGTTACTTCATCTGGCCTTATTTCATCACAGTTACAATCATCTGTC	A
825577	Rev	-	-	AACCTGTGTTCGCTTACAGCGTTGTTCGGATCGTAGCAATAGGAAATAGTTGCCTTGTAGATTGGTAAAT	A
825582	Fwd	825663	cg0893	GTTGCGGTTTTTGTCATCGTCGTCATCGTTGTTGCCAAAAGAGAAACCAAAGCCATTAGAGTTCATATTT	A
825663	Fwd	-	-	AGGCAACTATTTCCTATTGCTACGATCCGAACAACGCTGTAAGCGAACACAGGTTGTAGGGTGGATATTC	G
827427	Rev	-	cg0894	ACACCCTCGAAGCGGACCCAGACGAAATCTAAAAACTGACTTTTCGTCCAGGTTCGCTAGGATAAATTAA	G
828052	Fwd	-	cg0896	ATCGTTCATAATTTTTTCCTTTTGTGAACTACTTGTTGGCCTTTATAGGTGATTAAACCGTAGAGTGGGG	G
828070	Rev	-	cg0895	CCTTGGGAGGTCGCTTGATCGGTTGGGGAGGAGGTGTGAGACCAGTCGACAAGACAATATCCTTATATGT	A
831110	Fwd	-	-	ACAGTAGCGTTTGAGTAAACAGCCCGAGAGGATCGTTCCTCTCGGGCTGTTTTTTCTTTAGCCTAGAGAC	A
832458	Rev	-	-	CAAAGTGGACTAGCGGTAGATCCACTTTCAGTCACTTGCATTAGACCACTTTTTTGAGGACGATGAAGCC	A
832548	Fwd	-	-	AAGTGGTCTAATGCAAGTGACTGAAAGTGGATCTACCGCTAGTCCACTTTGTGGCGTTGGATCATCTGTC	A
834080	Fwd	-	cg_genome_unibi_3547	GGACCTGGTGAGAAAACACGCTGAACTGGCGATTTGATGTTTTCGGTAGCGCTCTGTATAGTTTCTACTC	G
834629	Fwd	-	-	TGAAATGCAGACAACTGCTATAAGGACTACCGAAAATAGCATCAGTACAACACTGCCTAGACTTGAATCC	A
835005	Fwd	-	cg0901	CAGAATTACCTAGGTCACACTTCGAATTTTAGCAAGCAAAAGTTACCTAGAGCGTGGCATTATGTAGTGC	A
837037	Rev	-	-	TCTCAATCTCATTTGAGATAGCCAAAAGCAAGGCACGAACCAAGCTTGTAGTCATGGCAGCATGATAAGG	A
837136	Rev	837037	-	CACCACGCGAATCACGAAATACATCAGCAATGCCACAACACTCAAGAGCCTCAATGTTAGATTCCCTGGT	A
838242	Fwd	-	-	GTGCGGGAAATATGCAAGATCTGACAAATAAGTACGGGGGCATCGCAAGACTTTTAATTACTATTTAATT	G
838751	Fwd	-	cg0905	CGGGGGTAAAAATACACGTAAAACAATTTTATGCAAAGAACTTATAGTGTTTTCAGGTTAGGGTCAGATC	A
839799	Rev	-	-	GGGTATAGGTTAGCTGCAAGTTCGCCTTTTTCGAATACCTGATTAGCCATGTTTTCTGTATACTTTTCTG	G
840275	Fwd	-	scg1640	GGAATTCTGTTGTGCAAACCAATTTAGAGGCGGGTTGCAGCGGGGAGAAGAATACATTATTTTGGGGTAC	T
841023	Fwd	-	cg0908	GCTAATAAAGCTTAGACCTCTCTGCATCCCTGATAGCACTTTCGTAGTTATCAGATGCTATTTTGAGCTA	G
842623	Rev	-	-	AACGTATATTTCGGCTCCGAATATGTCTGAACATCCCAATAATATCGACAATACGATATATTTTTTATGC	A
842812	Rev	842623	-	CCCAGAAAGTACAAAGAGCACAGGAGCCGTTTTATAAGGATCAAATTTCTCAGAGAGGTATAATTGAAGC	A
842982	Rev	-	-	CACGGTGGCGATGCAGTAGCCACCAACGGCATCCTGCACGATGAGACGCTGGATCGTTTAAAATAGACTC	C
843769	Rev	-	-	GTCCGTTGCAGGAAACGCGGAAGCAGTTAGTGAGATCTCCGAAACTTTAAGCGCACTAGACTAACAACAC	A
844642	Rev	-	-	GCACCGATTGTGATTCTTAGAACGCCACCTTATTCAGCACACTTGGCCGACGGCATGCACAATGGAAGGC	A
844730	Fwd	-	-	CCGTCGGCCAAGTGTGCTGAATAAGGTGGCGTTCTAAGAATCACAATCGGTGCGGGTAATATGTGCAATC	A
845968	Fwd	-	-	TTCTCCTCTGAGCACTCAGGGTAGTCACTTCCGTTTCTTTAGCCACAGGAGTTTCGCTAAAGTGTGACCC	G
847607	Fwd	-	cg0916	CGCACAACTCACCCTGCGCTTCTACGTGAGGAAATAAGACTATTGAACTCCTTGCCGTAGACTTAGAAAG	A
847766	Fwd	847607	-	TACGTGGGAGGCGGGCGTGGTGCTCTTAGGCACCGAAATCAAATCACTGCGCGAAGGTAAGGTATCCCTC	G
848498	Fwd	848547	scg1660	CATTGTTCTAGCCAAGTGGCTAAAGAAATAACTCCTTGCAAATAGTTGCAAACTTAAGTTATGATGAACC	A
848547	Fwd	-	-	AAACTTAAGTTATGATGAACCATCTTGTGGAACTCGCACGAGCCCACCACAGGAATCAGTAAGAATCAAT	G
849205	Rev	-	-	GGTGTCGGTCACGGGTGGGATCAGCGCGGCGAACTGGCACCAGAGGGGGTCGATGATAGAGGATGGAAGG	G
849655	Rev	-	-	AATTCCCAGTGGAAAACCGAGGTTCCGGGTTCAATTCCCACAGCTCCGCAACACAACTAGCATGGATAGT	A
851751	Rev	-	cg0922	CCGACGCCCACCCCCACGTCTAAGTTTTCCCCTATTTACACACACCTGACCGAAGCTGTAAGGTTTGCCT	A
852505	Rev	-	cg0923	CTGTATAGCTAGCCTGTGAACTTCGGCGCACAGCACAAGAAATCAAGCCAAAAGACTTAAGATTAATCGT	C
852603	Rev	852505	cg0923	TGCATACGCGCAGGTCTTAGCTAACCCTGTCACCCCTGCATAAATTTATGAAGGGCATTACGCTTTCTGT	A
852741	Fwd	-	cg0924	GCAACGAAAATATGTGTCTTAAGTCGCAAAGGTTTGGCTTGGTTAACTAGCTGTGTTAACTTTCATCTTT	A
857081	Fwd	857183	-	TTGAGTCGGGCGGAAAGCGCTTCAACCTGCGGATTTGTAGAAAATCTGGGAGTAACGTACATTTAAACGC	A
857174	Fwd	857081	-	TTACAAGCTGGTTAAGACATGCAGAATGATTAAAAAAGAAACTTTGACTTTTTTAAATCGACTCTGTAAG	G
857183	Fwd	-	-	GGTTAAGACATGCAGAATGATTAAAAAAGAAACTTTGACTTTTTTAAATCGACTCTGTAAGGTCAATCAA	G
857200	Rev	-	-	ATAATAAATGGCACACTATTGAGTTCTCAAACAACATACGCACACTCTGAAAACAAGATACAATGTTTGT	A
859280	Fwd	859403	23S_rRNA_copy_B	TGGAGATGACCCCTCGGGTGACAACAACACAGCAAACAGTGCTGTGATTAATAGGTGGCATGCTGTTGGG	T
859403	Fwd	-	23S_rRNA_copy_B	CTAACATCGAGCATCGTCAACACGGGTAGAGAATGTTGTGTTCTTTGGTTGTGGTGGGGGTGGTGTGTTG	T
861890	Rev	-	-	GAGGCAACCGCCCCAGTTAAACTACCCACCAGGCACTGTCCCCAACCCAGATCATGGGCCAAGGTTAAGA	C
862653	Fwd	-	5S_rRNA_copy_B	CATTACGGTTTGGTGTAACGCAACGTAACGAAAACAGAACAATATGTGTTCGCGTCCATTATGCAGTGTC	T
863063	Fwd	-	-	CAAGCACAAACTTTTTGCTTAATTGAATCCTTTGCGCACCAATCAATGGGGGATCAAATATAGTAGCTGC	A
863441	Fwd	-	-	GGCGACTGTGTTGGGTTTGGTGGAGCCTGGGGATGAAGTGATCGTTTTGGAACCGTATTACGATGCGTAT	G
868791	Rev	-	cg0934	TTTGCCATGTCATACATTCTTTCAAACTCTGGGAACAAAAGTCACCTCAACAAGGCTTAAACTTAACAAC	A
868811	Fwd	868854	cg0935	AGTATCCAACCACCCCTTGAGGGTGGGGATGGGGGAGTCTTTTTTCATGATGTTGTTAAGTTTAAGCCTT	G
868854	Fwd	-	-	TTCATGATGTTGTTAAGTTTAAGCCTTGTTGAGGTGACTTTTGTTCCCAGAGTTTGAAAGAATGTATGAC	A
870136	Rev	-	cg0936	CAAAGTCAGATTGATATAGATTTCGTAAATAACGTGACACAATCGTGACCTTCGGGTTACCGTGTATCCC	A
870143	Rev	870136	cg0936	GTCGCACCAAAGTCAGATTGATATAGATTTCGTAAATAACGTGACACAATCGTGACCTTCGGGTTACCGT	G
870343	Fwd	-	cg0938	AATATTTCGGGTAGCGATGTAACTTTCCGGGAAATTTTTACCGCGATGCTTGCGGTGTATAATAATTTCT	T
871374	Rev	-	-	ATATCACTGGTAAGCGTTGGCCTGACCTCTATGAGGTTAGATTCGTCCCTGCTGACTAGAATCAAGACTC	A
872960	Fwd	873117	cg0944	CGACGTGTAGTTAGACCTTCCGGAATCGAAAAAGCTGGTGAAAGTGCATTTTATTTGAGATTATCACCCT	A
873117	Fwd	-	cg0944	TTTGGTGGGTTCATCACTTTTAGGCGGTGGACTTGCCCCATCTGGTAGGCAGATGGAAAAATTCTGTTGC	G
877383	Rev	-	cg0947	ATACCCCCACTTTGAAAAACACCCCGTACAGTTACACCAGTACGGGGTGTTTTTTAGTTAAGCTTGGGTG	A
878643	Rev	-	cg0948	CATCGTTTGGGAGACTGCGTGAAGAATCTAGGGTGCTAGGAACTGACAGCTTCAGGGTTATAGTTGTTGG	G
878863	Fwd	878930	scg1720	AAAGTTTTGCAAAGTTTTCAATTTCTAGGTTGTTAATATCCCCTGAGGTTGCGTTATAGGGTGGCGAATT	G
878930	Fwd	879188	scg1720	ATTGCATGGGGAAAGCTACTCGGCACCCATCCTTGTCGCGTGCATCACAAACTTTGCTAAACTGTGCACC	A
879163	Rev	-	scg1730	CATGTCAGTTTTTGTTACTCGACACATTTCTTTCCCAATCTGGTCCGGTTAACACGCTATACCGATAAAT	G
879188	Fwd	-	cg0949	GTGATTGTGGGGGAATTGGCTCTCACTTCGGATATGGCTAAACCGCATTTATCGGTATAGCGTGTTAACC	G
879268	Fwd	879188	cg0949	GGGAAAGAAATGTGTCGAGTAACAAAAACTGACATGCGCTTGGCGCATCCCAGTTGGTAAGAATAAACGG	G
880684	Fwd	-	cg0950	GAGCGCTAAATTTAGCGGATGATTCTCGTTCAACTTCGGCCGAAGCCACTTCGTCTGTCATAATGACAGG	G
882552	Rev	-	-	AGACATTCGAATTAATTAACAAAGCCATTTTTCGGCCGTGGAGAAGCGTTTTCCGACTATGGTGTGGGGC	A
882729	Rev	882552	cg0951	ACACAACAGTGCAATAGTTAACGGGCTTCACACGTCACCATTCTGTCCGGTTTTAGGCTATGTTCGGGAC	G
882965	Fwd	-	cg0952	AAGATATTGGGGGGAGTGAGTTTTCCAAATCGCTATCGCATTGCAATGTGAGTTAGGTAACTTCACATTC	A
883898	Fwd	-	-	TGACGTGCTGTCCTTCCGACTGCGTCAGAAACCAGTCCGCGTCGCTGCGGCCTGCGGTACCCTCGCGGTT	A
885527	Fwd	-	-	CGATTTCCATACTGGCACGTCTACGGAACGTTTTGCGCGCCCAGCGTTAAGTTTGTCTAAGCTCTACATC	G
886903	Rev	-	cg0955	ACGGTGTCGTTAAAGGTCGAAAAATCCCACCCCTAGCCCTTTTAAATGAGTGTTGTTATTGTTAACCACT	G
887078	Fwd	-	cg0957	TTCCTGCAAAAACAAGAAATTGCCAGAAAAACATGAGGGTTTAGTCATCTATTTCGGCTACGCTCACGTA	A
896147	Fwd	-	cg0958	ATTCCCTAACGGGAATGCAGCTTTTTGTGTTCCTAGTGCAAATCGAAATCTCATGTGATTTACTTAAAAC	C
898136	Rev	-	cg0961	TCGAGTCTGTACACCCTTGATCAAAGCCCGAGTGTTCCGTAGATTAACTTTGTCGTATATTGTGACCTAC	A
898615	Rev	-	-	GAACTGCATCAATGGGGGTTCATCATTTCCTCCAAAGTGCAAAAATACACGCTTACGTACACTGTAGATC	A
898867	Fwd	-	cg0963	CGGGGGTGGGAAGAAAAAGAGGGGGTTGCTTTTGCTTCGACAAGCTGTTTCCACAGGTAAGGTGGGAGTT	A
899469	Rev	-	cg0964	GAAATCCCGGCGAACTTCAACCTCGATGACGAATCCGAGTGGTTTACCTCAGGCGAGTATCGTTACAAGT	T
900702	Rev	-	-	TGAACTTCTCGAGATGTGCGCGAAGTTCTACGAGGAGAATGGAACTTACTAACGCTGTTATGATGACGGC	A
901479	Rev	-	-	TTGAGGTCGGAATCGGGAAAGAATGCTTTTAGCCATGCCTTAATGTAACCAAACATCTAGAATTGAGAAC	A
901514	Fwd	-	-	ATGGGTGAGGATCGAATCATCAATCTGAGCAGTCATGTTCTCAATTCTAGATGTTTGGTTACATTAAGGC	A
905846	Rev	-	-	TTGATTTTTTCTACCGTGAGCCTTTCGTATGTGATTAGGGCTGTCGCGATTTTGGGGATATTGTCGGAGA	A
906860	Fwd	-	-	CGTGAAAGCCGAGTTGGGGGAGCGAATAATCTGGTGGTGTCCGCGCTGCCAACCGCTAAACTCGTGAAGC	A
908017	Rev	-	scg1750	TATTAGAGGCGGTTACTTTGCGACAAGGCAGGTTTACGTCGAAAAGCTTTTAAATCGCTAGGATGGCGCT	A
910877	Rev	-	cg0973	AATTTGTCGTGTTTCCCACTTTGAACACTCTTCGATGCGCTTGGCCACAAAAGCAAGCTAACCTGAAGAT	G
911790	Fwd	-	-	CGTCGTCAAGCAAATCTCTTATTTCTTTTATCTTGCGTCCTATGGACGCCGGGCTTGGCAGAATCTGGTT	G
912177	Rev	-	cg0974	GGGCAGAGTTATCCACAGGTTTTTAGCGAGCTGGTTTCCGACGAAGAAAATAGTGGATAGGTTACAGGGC	A
912628	Rev	-	-	ATTACCCCAATAACCTACTAGGTGGGGTGGACACGCATAGTCGACAGCCAGACGTGGCAGAATAGTGTGC	A
912696	Fwd	-	cg0976	CATGCACACTATTCTGCCACGTCTGGCTGTCGACTATGCGTGTCCACCCCACCTAGTAGGTTATTGGGGT	A
915636	Fwd	-	-	GGAATTATAGGTTGATGGCGCGTAGATGTCGGCTTGTTCGTGGACACCGAACATGTCTAAAATCTTGGGC	G
915799	Rev	-	-	TATGCAAACAACTGGACTTGCAACCCAAGCCAGCGATAGAGAAGCTACCGCCTCGGTGTATCCTGAGGCC	G
918368	Rev	-	cg0979	ATTAACTTTTGGGCGACCCTTTACGGTCGTCCTCTTGCGTTCCCAAAACATACCCAGTAAGTTACTGGGT	A
918993	Fwd	-	-	TGGACAGGATCTGAGGGGCGGAGCTTCCAGCCACGAGGTCAGTTGTGTCGTTTGCAGTAAGCTCGAAGTT	G
919239	Rev	-	cg0980	TTTGCTAAAAAGTAATCAAACTTTGGCTTTTCACTTGCCCGATCGGGAATCTCCGGCTAGTGTTACTTCC	G
919245	Rev	919239	cg0980	GCACAATTTGCTAAAAAGTAATCAAACTTTGGCTTTTCACTTGCCCGATCGGGAATCTCCGGCTAGTGTT	A
919398	Fwd	-	cg0982	TTTTCTCACAGTGTTACTCTCCGACGTGCCATCGCCAAAACTATCCGTATTAGTGGCACAGTTGTTTATT	G
920837	Fwd	-	-	ATTGAGACAGAAACTGAGGCTGAAGAAACCAATGATGGTTCCGAGGCCGAAGACCGTTAACATATCTGTT	G
920839	Rev	-	-	CAATGAGTGACTGAAGGAGGGTGCCTGTTCCGGAAGCTAGCACGACAATGGTGGTCGTAGAGTCAGAATT	C
921226	Fwd	921367	cg0984	ACCCAGCTTTATTGCCTTCTTTCCCTGGTGCCCACGCGGTTCGCGATGCTTTGGCATACGGTGTGAAAGT	G
921367	Fwd	-	cg0984	CGGTAGAAGTGAATGATGATGAATCCAGCCTGCATGAAAGAATCAAGCAGGTTGAGCGTAAACTCATTGT	A
923065	Fwd	-	-	CACTAAAGTTTTTAAAGATTTCGCTTGAAGGCAGACCATAAGGTCTGCCTTTTCGCGTATTAATGAGTAC	A
923370	Rev	-	-	GGTCCGCAGCAATCTGAGGAATGCTGGTTGCAGCCTGAGGGGTTTCAATCATGGCGATAATGTTGAGGCC	A
924571	Rev	-	cg0986	GCGGTCCGTTGAAGCCCGTGAAATCGATACCAAATAGGAACTCTGCACAATTACTGGCTACAATCTCTTG	A
924929	Rev	-	-	TGCAGGATGCGTTGTCATCTAGGCCGCCTGCGGTGGAAACTTATGAGGGTCTTCCTTCGTTGGACATGGT	G
925484	Rev	-	cg0987	ATGCCTAATTCTATGCCTAATTCTATGTCTGATTCTATTGGTGTCGCATGCGCAGTGTAGTTTTAGAACT	A
926715	Rev	-	scg1790	CGGGGCGATCTAAACCCGCATTGAATAGGCGATTAGGTGTTTTGGGGCAACGTATGTAAACTTGTCCCTT	G
926797	Rev	926715	scg1790	TGAGAACCACCTCTTCGATGACCTTGCCCCAGCGGTTGAACATGCCCGAAAACACGTTAAGATCGACAAC	A
928739	Rev	-	cg0993	GTAACTAAAAATTGATTATGGAATATGTCTAGCCCAGGCCAAAATCTCCCGCGAGTTATATGATGGATCC	G
928804	Fwd	928836	cg0994	GATGACGGATCCATCATATAACTCGCGGGAGATTTTGGCCTGGGCTAGACATATTCCATAATCAATTTTT	A
928836	Fwd	-	cg0994	TTTTGGCCTGGGCTAGACATATTCCATAATCAATTTTTAGTTACAGCGCAACAGGTGTAAGGTATTGGAG	G
929473	Fwd	-	cg0996	ATTCATCGCCTACAACCTTTTGTAGGTAAGAATTTAACAAGAGCCAGTTATCTTCTCTTAAAATGAGGAG	G
929585	Rev	-	-	GTTGAACGAAAGGGAACGTCGCAAGGAGTCACGTACAGCTTGCTCGTCATCAACAACTAAAATTTTCATC	G
931796	Fwd	-	-	CTAAAGAGCTCACAGGAAGTGTTCAGACTACTTAGAGTGACGCCCCAGCCACAGGGTTCATAATCAAATC	A
933116	Fwd	933132	cg0999	AACCGTCACTTTAACAATTACACAGCCAGATACCTCGCAGAGCCGGGAGGTAGAGGTTACTCTGACGAGT	G
933132	Fwd	-	cg0999	ATTACACAGCCAGATACCTCGCAGAGCCGGGAGGTAGAGGTTACTCTGACGAGTGAGTAGGTTTAAAAGA	G
934484	Rev	-	cg1001	GAGCAGATAATTACACAACCGAAGAATAGTTCCCTATTCAAAAAAAGGTACTTTCCGCTACAGTTCATTT	G
934838	Rev	-	-	CCACATTAAGTTCCGGGGAAATAGCCACAAAGCCTCGATTCGTGGGCACCGAATTGATAAACTCCATTGC	G
935771	Rev	-	-	AACCAAGAGTACCTGCCCCCGCAACCCCAATCGTCGTACCCCTCCGAAAATAACGGTTATCCTTAGATTT	A
935844	Fwd	-	-	ATCTAAGGATAACCGTTATTTTCGGAGGGGTACGACGATTGGGGTTGCGGGGGCAGGTACTCTTGGTTCC	A
936368	Rev	-	-	TGCCCTTGACCTTTTTGACATCGGAATCTTTGGTGTCAGCTTCGATTTCAAAGATGCCATACTTAGAAAC	G
936796	Fwd	-	cg1005	ATCAAACAGATTTTGGCTGAACATGAAGCTGCGGAACGTATTGCAGACGATTCTCAAGTAAAATAGCTGC	C
938661	Fwd	938817	cg1007	CTCGGACACAGCGGTTTCCGCCCAGAAGGCTATCTCATTAGAAATCTGCATATTGATGGACAATGGATGG	A
938817	Fwd	-	cg1007	TTACTAATGCGAAGAAATTTTTCGGCGTGGCACCCAAGAGGGGTGTGAGATTGCCGATACCCTCAAGTTC	A
939896	Fwd	-	-	GAGCCACGTCGAAACATTCGACACCTGGGTCAGCGTCGCGTGAGCTAGCCACAGGGTAAGGTTTCGGACT	A
941039	Fwd	941155	cg1010	CTACCAGGCGATTGGCTCCTGGTCAGAGATCCTCGTTGGTTTGGCCTTGGGCACAGTAGTGTTGTCGATT	G
941155	Fwd	-	-	GGAGATCAAAGTAGCCTCAACTAAGCGTCACGATAAGAACGAGGGGCAAGGCTGATGTACTCTGTCAACC	A
942237	Fwd	-	-	AGTTCTGGACCGGGTATTTTGCGGCGCACATGGAACTCATTGAACGCCGCGCCCGGCTAAGGTGGGAGGC	A
942755	Fwd	-	-	ACCGCGGAATCGCAGGCTGGCGACTCGACGCTGTCTACGCCATCGCCCCTGAATTTTGGGAAAAAGTCCT	G
945409	Rev	-	-	AAAGATAATTCAGCAACATGCATGCATCTAGCTTCCCACAAATGCGCGCCAAGGCTCTACAATCAACCGA	G
945457	Fwd	-	-	CGAACAGGTAGGGCTTGGCTCACTCGGTTGATTGTAGAGCCTTGGCGCGCATTTGTGGGAAGCTAGATGC	A
946465	Fwd	-	-	CGGGTCGGTTTAGGTACGAAACCCATTTTTCGGTTTGCTTTCCAGGTTTCCCCAAGTAAAGGTGAGTTTT	A
948113	Fwd	948309	cg1017	ACACCATTCTTGTTTGTGGTTATTGGATTGATGTTTGCGTTAGTCAAGGACTTAAGCAATGATGTGATCT	A
948309	Fwd	-	-	GGAAGCGTCGATAGGCAATTTTTAACCCCTGATACCCCTTTCCGGCCGGGCATAAATTAAGGTGGTACGC	A
950260	Fwd	-	-	CCTGCTCTTATTAGTTGGCGGGGGTGGGGCGGGGGAGTGTGTGTCCACCCCGTGGTGTTAGGTGGAAGGC	A
952929	Rev	-	-	TTTTACTTTTCCTCAACTTCCTGAAAAGTCGCCGCCCTAGAATTCACTAAGTTTCCGATATCTTTAACCC	A
954060	Fwd	-	-	GAACGAGGACGTGCCAAGTTTCTCTGCCGCGTGTAGGAATGCATTCGAGGATGAGTAGTACACTAGAGCT	G
959068	Rev	-	cg1027	TCCGAACCTACCGGAGTCCGAAAGTACCGCGGTCCGAAACTATCTGATGCGCATCTTGTACAATGAGGAT	G
959811	Rev	-	-	GGCTGGCGTTCATGGAGCGACGGTTGAAGATCTGTCGGGAGCTCATGCGTAGCGATGCTACTCTTGTGGC	A
959836	Fwd	-	-	ATCTAGCAACACGCCCAAACGGTTTACTTCATGCTCATCGATAGTTGCCACAAGAGTAGCATCGCTACGC	A
960648	Rev	-	cg1028	ACATCGCACGATGAAAGAAATCGTAGAGCAATCAGTAGTCAGATACCTTAACGAGTGCGAAGATTGATTT	A
960683	Fwd	-	-	CTTGATTTACAAATACACATATATTTGTGTATTTGTAAATCAATCTTCGCACTCGTTAAGGTATCTGACT	A
961213	Fwd	-	-	TGATGATTTTTTGACGTCAAAAAGTTTTAGCACTATAACGTTATGACGTTTTAGTGCTAAAGTGTGGCTT	G
962767	Fwd	-	-	GCAGACGACCTCTGGCAACGACGCCACCCCATGTTGAAGTTAGTTCAGCAACAGCTGTATAGTTCAGCGC	A
964045	Fwd	964277	cg1035	GTTTTTCATTGGGTGTACAAGCTCAATCACTATTCGCATGAAACTTCCTTACTTCGGATAAGCTGGGTTT	A
964277	Fwd	-	cg1035	AGTAGCTGCGCTCCGATAGGATTCTTAGTTTTCAGTTCAGTATCTTTGAGCCACGGCTAGAATGTGAATC	C
964311	Rev	-	-	CTGCAAGATCTCCTCCACACGATGCCAAATGTGTATGCGCATCAATGAGACCAGGGATAAATTGGGCAGG	A
965245	Fwd	965252	cg1037	ACTGAAGTTTATGAAGTTGCACGCCACGGCGTTTTGGTGATGGACGGGGGTAGTTTGTTACCGTATTGTG	A
965252	Fwd	-	cg1037	TTTATGAAGTTGCACGCCACGGCGTTTTGGTGATGGACGGGGGTAGTTTGTTACCGTATTGTGACTAATT	G
966444	Fwd	-	-	GCCTGCTTGCACCGCAAGCTTGGGCATCCGATAGTAGAAATCTGGCATCCAATAGGTAGATTGGGATGCT	A
968125	Fwd	-	cg1040	AAGGCATCCGCTCCGGCGCGCATGCAGGAATTGTCTCCGGCTCCGGCCCGACCACGGTATTCTTGTGCGA	A
971308	Rev	971447	-	ATTGGATGTTCAGGAATGGGTAAACCACGAAGGCTTGAGCAATGAGGACCTGCGCGGCAAGGTTGTGGTG	G
971447	Rev	-	cg1043	TCACATTAATCAAAATCACGACCACCACTGTACCGATCTTGTTTAGCCAGTTCAGACTAGGCTGGGAACC	A
971499	Fwd	-	-	AAATGTGTGCGGGGTCACTGGTTCCCAGCCTAGTCTGAACTGGCTAAACAAGATCGGTACAGTGGTGGTC	G
971728	Rev	971447	-	GCGGTCCCACTCAGTCTTGCCCTCGATAAGGGTGTTGATGATCTCTGGGGTCTCAGACAGGATGGTTGGG	A
971888	Fwd	-	-	ACTAAAATATGACCTTTGCTGGTTGGCTAATTTTGGGTCAAAGTTTTGTGAAACGAAGTAAGCTTAAGTT	A
972334	Fwd	-	-	TTGCATGTTTTAATGCAGGGAATATTAACTTTTTGTTAATCTCTGACCATTGACCTTGTACGCTTAAAAC	A
974535	Rev	-	cg1048	AACCAGTGTGGCACATCACAGGAAATCTTCGCGGGTGTTTAGACAACCCGGATGTGACAGAATGGGCGAT	C
974609	Fwd	-	-	GCCCATTCTGTCACATCCGGGTTGTCTAAACACCCGCGAAGATTTCCTGTGATGTGCCACACTGGTTCTC	A
975658	Fwd	-	cg1050	ATGAGTCACATTTTGTGACCTTGTTCCAGCGCAGTTCATAAAACCGCCAAACTTTTGATAGCGTAGCAAT	G
977628	Rev	-	-	CAGACGTATGGTTTTGTAACAACCTCCCCCAAAATCCCCATAGTTTCCCCCGGTGCATATCCTTAAAGGT	A
977712	Fwd	-	cg1052	TGCACCGGGGGAAACTATGGGGATTTTGGGGGAGGTTGTTACAAAACCATACGTCTGTGAAGATATGACG	A
978028	Rev	-	-	GAGCTTCTGGCTCCATGTCGATGGTTGCTTTGGGCAGGTCGTCTTTGCCGAGGGGGTAGCGTGGGTCGGT	G
979118	Fwd	-	scg1880	CTCCAGCGAGTCTTCCTCAGAACTGTCTTCTGATGTGAGCCTTGGCACCGTGATCGGTAGTGTGGCGGGA	A
979921	Rev	-	cg1053	CCCTGCAACAATGTTCCTGCTTGATGACAAGGCTTGGTGGCTACCTAAGTGGTTGGATAAGATTCTTCCC	A
982227	Fwd	982463	cg1055	CGGCCATTTCTTTTGATAGGCCGTGGAGCCTAACTTATACAGGAATTTCGCCACGATTATCCTTTAATCT	A
982463	Fwd	-	-	TGTGGGATGAATCTCTTAAAAATTCACATTTAGCAGGACAAGCATACTGTTTTAGTTCTATGCTGTGGGC	A
983017	Fwd	-	cg1056	CGCCAATTAAGCAGTAATTTGTTTTGACGACGCAGTAACGCAATCGGGGATTGTGGTCGATTCTTTAAGC	A
983508	Fwd	-	-	GTTGGAAAACTGTTGGAGCCGGATTGATCCTTGGAATCGTTCAGTCAGCGACATCTGTACCTTTTTATGC	A
983746	Fwd	983508	-	TCAAAATAAAGAGAGAGTCACCAAATGGTCGGGCTATCTCGTGTCACTGGTTCTGTGCATAATGGGCATT	A
984528	Fwd	-	cg1059	GATCAGCTTTTGAATAAGTGTTTGAATATCACCCTTGCGTTCGAAAGTGTGAGCGGGTAAGGTGGGTGAT	A
987980	Rev	-	-	GCCGGCGTACAACTTCGCTGAGCTGGGGCGACTATGGCCCAGCGCCCACAACCCGCTATTCTTAATACCC	A
993489	Rev	-	-	ACGGGAGTTTTCAACGTGTCAAGGATGCTCATGGCACCATCCTAGGCGCGCCTGCCATAGGATGACTTCC	G
993528	Fwd	-	-	AACAGTGCTTGGATTTTAGACAAAAAACTCACGGAAGTCATCCTATGGCAGGCGCGCCTAGGATGGTGCC	A
994563	Fwd	-	cg1069	GATTGCGAAGGGTAGTGCAAAGCAGATACTGGAATCATTAACACCTTCCGCTTTGGGCTAATGTTGGGGG	G
994566	Rev	-	-	CCTTCACTGACTTAGGCGTGGGGTTAACCCGGGGTTTATCACTGGGCAGCTCTCGTGGATAGTTGAAAGC	A
996845	Rev	-	-	CATGGAGGTTTCCTCACATGGTGGCGGGGCCTGTTTTTGCTTGTGGTGGACTCATGGTTGGATGGGGGAT	G
997771	Rev	-	scg1910	GCTAATGTGACCCCAATCAGTATACTGCCGGTTTTTGGATTAGGTTTGGCCATCGTGCTAGCATATTTAG	G
997779	Rev	997771	scg1910	GCCTTTTGGCTAATGTGACCCCAATCAGTATACTGCCGGTTTTTGGATTAGGTTTGGCCATCGTGCTAGC	A
997831	Fwd	-	cg1073	CTCGCCGAGACCTAAATATGCTAGCACGATGGCCAAACCTAATCCAAAAACCGGCAGTATACTGATTGGG	G
1000063	Rev	-	cg1075	CTGACACCATGTTTATCGCTCCAGTGACCGTGGGTGACGGAGCGTATTCCGGAGCCGGTACAGTAATTAA	A
1001421	Rev	-	cg1076	GCCGGATAGTTTTACAACTTTTCCACCCAAATAGGCAGGTTTTGGGGTTCGGGGCATTATGCTTGCTTGG	G
1002762	Fwd	-	cg1080	CTCCTCTGTGGGATTTGTCATGGGTGAAAGCTTAGAAGAACTACACCGTTTGGTTGATATGATGTGGGGT	G
1005771	Fwd	-	-	CCGCCGTGATGAACGTGTGCTGAAAAGGCTGCGCACGGGAGAAGCCCGCGACATCGATATCATCGGTGCC	A
1006296	Fwd	-	cg1083	CCGCTACATGCGCTGGGACTCGTACCGCTAAGCCTGCAGCCGACGGGATTAAGGCAGCTAACATTGAGAC	A
1006610	Rev	-	-	CCACAGACACCACAACGCCTAAAACGTTGAGCACCAACCCGGTGAAGAAGAACGGCTGTACGCTGCGCCT	A
1008405	Rev	-	cg1085	GCGGTCACAAAATGACAACAGTTATCGGAAAAACTGTTTAGGTGCTTCTAACTGTTTTATAGTGTGATGT	G
1008531	Fwd	-	-	TCATTTTGTGACCGCCTGGCTTTGTAGTTTTCCCTCCGGTGTCCAAGATGAATATGACATGATGAATGGC	G
1009696	Fwd	1009703	cg1087	AAAATTGCTTATCGACGTCCCCCTCCACACACTTTTGCCCCTTTAAATACTTACACCTTTCCTATAGTGT	G
1009703	Fwd	-	cg1087	CTTATCGACGTCCCCCTCCACACACTTTTGCCCCTTTAAATACTTACACCTTTCCTATAGTGTGAAAGCT	A
1015237	Rev	-	-	GGTTTCTACCAATTAAATTTTCTTTCAGAAAATATCTCCCCACATAAAAGTTCCTTGATAGGCTCGAGAG	A
1015350	Rev	1015237	cg1090	AACCCCGTTAGTGGATGTTCCACCGATCGCTTGAGTTCACCTTGAGAACTCTTTTTGTTAACCTAGAGTT	A
1015357	Fwd	-	cg1091	AAAATTTAATTGGTAGAAACCCATGATTGGGGGCTTGCATTTGTTTCGTTGTTCACCTAAAGTTAACTCT	A
1016313	Rev	-	cg1092	GGGTATGTAGTTAGAGACGACAGACACAGAAATCTTCAGCCTCGCGAACCGAGTGATAGCATACTTGACC	A
1016371	Rev	1016313	cg1092	CACTGAGAAATATTCGGCTCTTCAACTTCAGGATCCAAGTTATTCACAAACCCGATTAGGGTATGTAGTT	A
1016454	Rev	1016313	cg1092	GGAGAGGACCATGCATTAGCTGGGGTTCAGATAGAAACACTTTAGTGCAATTTCCAGGGATAATGTCATC	A
1016493	Fwd	-	scg1940	AGCCGAATATTTCTCAGTGGGAAAGTCTTGATGATGACATTATCCCTGGAAATTGCACTAAAGTGTTTCT	A
1017398	Fwd	-	cg1095	TGATTATTCCACGCCGGTCTTCCTACTGCCCCAACTTTGCAACAGCACCGTTTTAGGTTATCCTGCAGGT	G
1017737	Rev	-	-	TCTTCATAAACCTGCTGTGTACCTTCAATCCTGTTGATACACGAATTTTCAAATACTATACTAACTGACC	A
1017758	Fwd	-	cg1096	GCCGTGGGGGTACGATAAAATTCGGCACAAACATGGTGTTTTTAGTTTGTGGTCAGTTAGTATAGTATTT	G
1017802	Rev	1017737	-	CAAAAGACTGCCCGGTTTGTTCACAATTTAAGAAGAGTCGATCACATTTCACTTGATAAACTTCTTCTTC	A
1018065	Fwd	-	-	TGGTTTAGTACAGACATTCCAACATTGGACTTATGGTAATGACGTACAAAGCAGATTATGATCTTGACTT	G
1018909	Fwd	-	-	GTCGGTTAATAAAAATCTCTGCGGAGAAATCTCCATCCTCCTTAATATGTTCTGGAGTAAAATAGAATTT	G
1019400	Rev	-	cg1097	ACGCTCTGCCGCTAAACCCTAAATTCACCAAGCCTCCCCAAGGCTGGTTAGTCCCACTATCCTCTCAGAG	A
1019557	Rev	1019400	cg1097	TACTCAATTCAGAAAACGTTTCAAATTTCGGTGGTGGAAAATCGTGTCCACGATCTGTAGCGTCAATTTC	C
1019831	Fwd	1019886	cg1098	AAAAACCGTAGTGTTGCCGATTACACCATGGGGAACTGCAGTAATTAACTGCACCGCTAGAGTTTACATC	A
1019886	Fwd	-	-	GCTAGAGTTTACATCATTGTCTTAGAAAACCAATTATTGGGGTCCGCTTAGCTGAGATACTCTGGATGAC	A
1020439	Fwd	-	cg1099	ACGGCGCAATGGTGGTTGGATGAGCGCACTCCGCCGAAGGAAGAAGTTGCCGCACATATTGTTAATCTTT	G
1027150	Rev	-	-	AACGCGAACGATTCACCACTGCTAGTAAAGATGTCGCTGATATCGGCGTGCGCACCGGTAACCTGATGGC	G
1027288	Fwd	-	-	GTTCCACATCTTCACGCACGAACGCGCGGATCACGCGGATACCGGTGAGCTGCTCGCGTATAATCTGATT	G
1027698	Rev	1027950	-	ACTCCCCACGCTAAACGCAGACATCATTGACAATGGTGTGGTCACAGGTGATATCGGCTATATTTGGCAC	A
1027950	Rev	-	cg1101	GCCGAATTGGCTGAAAAAGACCGCCACTTCCGCCCCAAGCCACAGCTAGAAAAACGCGTAACCTTGGTGA	G
1030553	Rev	-	cg1103	CGCGCTGTCTCATCTTGATAATTTGAGCAATCAGGCGGGCATGTCCACCACCTTTGATACCGTGGCCGGT	G
1031753	Rev	-	-	TCCTGCTAGTTCACCAAGATTTTTAAGTTTTACCGCAATTTCTTGAGAGCTTTGGGAGGATAATGGCGGT	G
1033341	Rev	-	-	CACTTGATTAATTGGCCCCAAGATTACGCGAAGTTTAGCGACTTCGCCGTACGTCAACTACGTTAAATGA	G
1033399	Fwd	-	cg1106	ATTGAGTATTCACTCATTTAACGTAGTTGACGTACGGCGAAGTCGCTAAACTTCGCGTAATCTTGGGGCC	A
1034656	Rev	-	cg1108	GGGTAACCCCAAAAATCACTTAAGTCACAACAGTCACATAAATCACTTCAGTAACGTATGATTTTGGACT	G
1035167	Fwd	1035424	cg1110	ATGCGGTGTGAAAGCTTCATGATTTTTAGGGCTCCTTTTAAGGTTTAAGTCCTTGGGTAATATGAATAAC	T
1035168	Rev	-	cg1109	CGACTGAAACTTCATTAAATCCACTGGTAGAAGCTTTGATGATCTACATCACAAATTTACAATGTGTGGT	G
1035424	Fwd	-	cg1110	GAGGCGTGAAGTAATCAGGTTTTTCTAGCCAATGCGAGAGTTCTAAAACGAGCCGGTAACATCGACCCCC	A
1036342	Fwd	1036349	scg1980	TGGGGATATGGGTAGTTTTCGCCACTAATTTCAACTGATTGCCTCATCGAAACAAGATTCGTGCAACAAT	T
1036349	Fwd	-	scg1980	ATGGGTAGTTTTCGCCACTAATTTCAACTGATTGCCTCATCGAAACAAGATTCGTGCAACAATTGGGTGT	A
1036374	Rev	-	-	GCGAATACGTGCATGATTTCAGCCACTGTGGCCTCCTATGCCAACTTGGGAGCTAACTAGAATTATTCAC	G
1037472	Rev	-	-	AGGTCAGCAATGGTGGTGTCCTCGGTCTCACCGGAACGGTGGGACATCATGGAGGTGTAGCCTGCGCGGT	G
1038364	Fwd	-	-	CACTTGCACCAACTGAGGAAGCAACTGTGCAATAGCGCTTTAGACACAGACTCATGACAGAATAGAAGAC	A
1041168	Fwd	-	cg1117	ATGACATCGTTGAGGGTGAGCATGCCTGTGTTTTCTAGAACTCGATGAAAATGAACATTATTATGAACGT	G
1041901	Fwd	-	cg1119	TAGGCGAGTTAAGGCCCGACCCCTATTTTCCAGGGATCGGGCCTTTTCTAAGTTTGAGTAGCCTGGGGGT	A
1042338	Fwd	-	cg1120	TGCTTTCAAAAGGCCTATGGCTGAATTAGTCTCTTGCAATACTTCGCATCTGGAATGTAACATCATTTCG	A
1043444	Fwd	1043461	cg1121	TACCTGTACAAATGTGAAGGTAGTAAAGGTGTGAAAATAGTTCCTCACGTGGGGAACTATACTGATCCTT	G
1043461	Fwd	-	cg1121	AGGTAGTAAAGGTGTGAAAATAGTTCCTCACGTGGGGAACTATACTGATCCTTGATGCGTTAACTTGATT	G
1044969	Rev	-	-	CGCCTGGCTACATTGATTGCGTAGCCGCACCAACTCAGCAACCTGCTGAAATCTCACTAAACTGTGCAAT	G
1045909	Rev	-	scg2010	TGTTCAACCGTGATCCCATCACATATGAACCTGTAAAACTAGAAAATTTTGCTGTGCTAAAATCTGCAGC	A
1046412	Fwd	-	cg1127	GCGAATTGTATCGGCTAGCCGGACGTTGGGTGTTTGGAATGTTCGAAGCGCCTGATGCGTTGGATGGAGA	G
1046475	Rev	-	cg1125	CGTCATACCTATTTACCCCTTGGATGACCTCGGTTAACAGTTTTTCCTGAGGTGACTAAGATGTATAGGT	G
1046570	Fwd	1046412	cg1127	GAAAAACTGTTAACCGAGGTCATCCAAGGGGTAAATAGGTATGACGGCGGAAACGACTATCATGAATGCA	A
1047511	Fwd	-	cg1128	CGTGTGAAGACGTCGATCCCAGAAGATGACCTGTTTGCCGGAATCACACCCGATGCAGAATAATGCAGTT	A
1047891	Fwd	-	-	TGAGGCCGGCTTGAATGAAAAGTCCAAAAAGGGCTTCCTTTAAAAAGAAAGTGTGTTAAGGTTCCAAACT	A
1049204	Fwd	-	-	CTGAGCTGGCCGCAGCAGTAAGGGAACGCCGAGCAGCAGCCAAGTAATTAAGGGCGCTAGACTGTTAAAT	G
1051865	Rev	-	-	TAGCCACCCATTGAAGTGAAAAAATAACCCCGATCACACTAGTGGAGTAGCTAAGGTGCACAATGGATTC	A
1052031	Fwd	-	cg1133	CATGCGCGCGAAACGATGGGAGTGAACCCATACTTTTATATATGGGTATCGGCGGTCTATGCTTGTGGGC	G
1052072	Rev	1051865	cg1132	CGTTCAGTGGCTGGTAACGGACATCGTCCGCTTGGTGGGCATCGGTCATCAGGTCAGCTAACCTTTCACA	A
1052210	Fwd	1052031	-	ACGAGCTTGATCCTGAGGTGGCTGCTGCCATCGCTGGGGAACTTGCCCGTCAACGCGATACATTAGAGAT	G
1056496	Rev	-	-	ACCACTTTCCTGGCTCCGTGCCAGTGATGAAACTTAAGGTCAGCATGAAAACAATGCTACCGTTGTGGGC	G
1056521	Fwd	-	-	GCTTCATAGCCCTGCCCGATGGCTGGCGTACAGATTCTTCGTTCACGCCCACAACGGTAGCATTGTTTTC	A
1057253	Fwd	-	-	AAAACGGCGATAGGGGTCACCCGCGCATGTCCGGTTGCCGATCTATTTAAATACCAGGACAATTGCGTGC	A
1060243	Rev	-	cg1141	CGGCACCAGCAATCCTCTTGGTCTTCGCCGGAGCATTCAACGGTTTGGTCCTCCCCGTAGGCTTTACCCT	G
1061485	Rev	-	cg1142	CCATATTCGATGACCATTAATCCCCACGCGGGATTGTGCTATAGGACACATTGGGTCTAAACTCACTCTC	A
1061611	Fwd	-	-	GGTCATCGAATATGGTCAGAGCACCCCCGCAAGTGCCTAGGTGTGTCCCCAGTCCTTTAAGATCAGTCAC	A
1062285	Fwd	-	cg1144	ACTTCGAAGATTCGCGCGATGATTTGTCTGCGCACCTACCGGAATTTTGAAATTGCGATAGCATAGATGA	C
1065123	Rev	-	cg1145	TTCTATTACCCACCTCACTCTAGGGGTGGACTCCAGTGTTTCGCGACAACACAATGAGTAAGCTTGTGAC	A
1065333	Rev	1065123	cg1145	CACCTAGTAGGCCATTCAGTCTACTTAACTGTCTAGTTTTTCTTCCATATTGGATATTAACCTAGACAAT	T
1065339	Fwd	1065405	cg1147	GGTGTACCTAAAAACAGGGGTGGGAAATACTTGGGGATTGCTCTCATCGGTTCGATATAGACTGAATTGT	C
1065405	Fwd	-	-	TTGTCTAGGTTAATATCCAATATGGAAGAAAAACTAGACAGTTAAGTAGACTGAATGGCCTACTAGGTGC	A
1066111	Fwd	1066136	-	TGATTGATAAAGGCAGCGGAGTCAGGGTTTTCGATTGCGGTTTTAAGCTCCATTCCGTACAGTTTTTGCT	C
1066113	Rev	-	-	CTATCCGATGACGCACTGGTTGAACTTATGGGACTGGACTTCCGCAACAGAACAGATTATTTCACAACAG	A
1066136	Fwd	-	-	GGTTTTCGATTGCGGTTTTAAGCTCCATTCCGTACAGTTTTTGCTCTTCTGTTGTGAAATAATCTGTTCT	G
1067384	Rev	-	cg1150	TTGACCTTGAGAAATAGACTGGAATCCCAAAGCGCTTGCATGACGCGGAAAGTTAACATAGGCTAGGTAC	G
1071428	Fwd	-	-	CGAGACCACATTAGTTTCACGCTGGTTGAAACCTTTGAGATCAATATAGACCGTGTGGTCTACTCGAGGA	A
1074054	Rev	-	cg1157	TTGGTACGAAACCCCCTTTTGGGTGTCCAGAATCCAAAATTCCGGGCACAAAAGTGCAACAATAGATGAC	G
1074145	Fwd	-	-	TGTGCCCGGAATTTTGGATTCTGGACACCCAAAAGGGGGTTTCGTACCAAACTCGTGACATACTAGGCGG	G
1075522	Fwd	-	-	GCCGATGTGAACCACTGGCCAGGTGTGACAGGGTGTGCCTCTGATGCTGCAGCCTCGGTAAGATCGACGG	A
1076743	Rev	-	cg1159	GCACCAGCCCGCCCAATAAATAATTTCTCTCTTCTAATTGCGGAGCCTCATATATTGAGTACGGTATTTT	G
1077378	Rev	-	-	CCGACGGCTCCATCACTGCGGCATCCATGGGCACCCAGCAAGCAAACTAAAAACTTAGGAGAATGAAGAA	A
1078718	Rev	-	cg1163	GGGCTGATAACAGGTGAGCTCATGCCTCCCAGCGTATCCAACGTTGAGGCTAAACACCTAGACTGGGAAT	G
1078766	Fwd	-	-	CCCGCCTTTGTCGGGGTGGTTGCATTCCCAGTCTAGGTGTTTAGCCTCAACGTTGGATACGCTGGGAGGC	A
1080615	Rev	-	-	GCTCCATAAAAGCTGCAGAAACTGCAAGTGTAATTAGTAAATAGCAGTTAGATCGGTAAAGTAATCACTC	G
1080696	Rev	1080615	cg1165	GTAAAGAATTGAAACGACGGTTTACCTCGGCAAGGACGGCAACTTCGCAAGCATTCGATAAAATACGCAA	G
1082168	Rev	-	-	AAACACTCCCGCCACAGTCGCTGGGAGTGTTTCGTGCTTTAAAACCAAGAACCATGCAAAATGGAGAACT	G
1083595	Rev	-	-	GTCCATGGATATCGTTCCGCAGATCGCCATTGCACTGTTTATTGTGTGGATCGCCGCTATTGTGGTTCTT	G
1084276	Rev	-	cg1169	TTTGCATCATTTCGTACACAGCATGGAAATCCATGCGAATTCTTCCCTATATCACTGTTAAGATCATTTC	A
1085693	Rev	-	cg1170	AGGTGAAATTTCGCTTCACATAACTGGCGGCCATTACACCCTTGCACGAACAACTGCTACATTATCTATC	A
1085849	Fwd	-	-	ACAATGCTCTGGGCACTGTTTTGTGCCTCCTGATTAGGTTCTTACCCAACGATTGCTAGGATATGTGCCT	G
1086945	Fwd	-	cg1172	GAAGGTAAGGACTACGTGATGGTCGATGGCGACGTTGTGGAGTTCCGGTTTAACGTCTAGCGTTATTGAC	G
1089013	Rev	-	-	TCCGGCGGATACCAACCTCTAACCTCAGCCAACTTTTGGACCGAGGCCTCCCCGCAACTACGCTGAACCA	G
1091184	Rev	1091288	-	CGTAAATAATCCAACTCCCTACTCATCGCTAGGAGGCACAGACTCATGGCCTATGACTTCGTCATTGGAA	T
1091288	Rev	-	cg1178	CATACTCAAACTGCTAATAGGAACCTGACCCGGCCCAGGAGGCACGAGGTCTCACAGTAATGTGGATGCC	A
1091590	Fwd	-	cg1179	CTGGGGTGGAACTGCTAACAACGTAATGGGCAGGCCCAAAAGAATACTTTAAAAGGATAAGATTTATATG	A
1092331	Fwd	-	-	TTCGACGCCGCTGGTACTAAATATTCACCGATCAGCATGGCGCGAGTTCGCAGTTGTTATCATAGCTACG	G
1092392	Rev	-	-	TGAAGTAAACACCGCATGAAGAACGGCTAAAAGCACTGGAAGACGGGTTGCACTCCAATACAATGGCAAC	A
1094287	Fwd	-	-	AATACGGGAGGAACTAAGAGCCGAATTTAGAGCTCGCGATCTGCCAAGGGGATCAATTAGGTTTGAGATT	A
1094415	Rev	-	-	TTCGGTCCACGCGGTTGGTGACCATACCTTCTATGAATTCACCTGCAATCTTCAGCACGCTAAAGTCGAA	C
1094855	Rev	-	-	ATAAAGACGAAAATTAATGCAACGATAATCGCAGCAACCAATACCCTGACTGGTGGAATATAGTCATCAA	A
1096597	Fwd	-	-	TACTTCGGCACTGAAATTTTTGCTGCTTGGGTTTGGCGCGATTGGTCGCCAACTTGTTACGCTCTTCGAC	G
1096917	Fwd	-	-	TCCGGTTTTAGAGTGCGTTGATTTTGTGGGTGAGTTGTCCGGAGTGGATGAGACAGTGCAGGATGTAGTG	G
1097834	Fwd	-	cg1189	CCTAGACCGAGGGCTTTCGCGGTTGCTGCGATACTCATACGGTCGATGTCGAGGCGTTACAATCGATGTT	G
1098581	Rev	-	-	GTAGAAATGGGAGGGTCGTGGCGTCGAAAAGCAAACATCTTTTAACGCTTTTGGCCCGTATTATGGTGGC	A
1101387	Fwd	-	cg1195	TGTTTACCCTGGTATTAGCAAAACTTCTTAAAGAGCCTTTTTGTGCCTTTATCCGAGTATCTTTAAAAGC	A
1103491	Rev	-	-	GCCCAAACAGTGCGATTTGCTGATCTACCGTTTTGTTTATGCACCTCATGTTAGCTGTAAACTAAAGCTC	A
1103522	Fwd	-	-	GGTTCAAAACATAGGACCGCATTAGCGATTAGCGCGCGCTGAGCTTTAGTTTACAGCTAACATGAGGTGC	A
1103594	Rev	1103491	-	TCATCTTCGGCAGAGATCTCGAATAATTTCACGTCCTCTTGCGAGGATTCCCGTGCGGTACCATAAAAAG	A
1105152	Rev	-	-	ACTCCGGAGTTACCGTTCCGAAGGAGGAAAGGCCATGCTAACGAGACTTTAACCGTTACTATGTAGGACT	A
1107544	Rev	-	cg1202	GTCTTTACCTTTCCCGAAAAATTGCCAAGGATTCTGGCGAAGGTGAAACCATTTACGGTTAACTGGTTTT	A
1108917	Rev	-	-	CATGACATGCAGCATACCTGTGCGAAAAATTCCTGACCGCCCACTTAAAAAAAGGTCTAGGGTGTGGGGT	G
1108985	Fwd	-	-	CACACCCCACACCCTAGACCTTTTTTTAAGTGGGCGGTCAGGAATTTTTCGCACAGGTATGCTGCATGTC	A
1110393	Fwd	-	cg1206	TACCGTTCCTTCCGCAGGCGAAATCGCATCGTCAATTCCCTTGGCCACTTGTTTGAGTAGGCTGGCGGGC	A
1110418	Rev	-	-	GTGGCAAGTGACTTCAGGTCAGACATAACATGCTCCTAAATAAAGTGTGAAGTTGTGCTAATTTGCTTGG	A
1111261	Fwd	-	-	GCCACCTCGGCGCAGCAGCTTAAGGGCTGGGCTTAAATTGCTTGTCGACGCCTAGTGCCACAATGGAGAC	A
1113358	Fwd	-	-	ATGCTCGCAGGCTAACAGAATTGGTGGTTTTAGTGCTGTTACCAGGGACATCGGCTAGAATCTGCTGAAT	A
1113858	Rev	-	cg1210	AAACCATATCCACAGAATTTATTTCTGTGGATCACTTCCCCACTTCACAGCCTAATGATATAAAAGATCT	A
1114469	Rev	-	cg1211	TGCAATTTTGTTATGAACACAAACTACCACGTTTATTGCATCATGCAACACCCTTGCTAGGATATAAAAT	A
1114526	Fwd	-	cg1212	TGGACTCATAGAGTATTTTATATCCTAGCAAGGGTGTTGCATGATGCAATAAACGTGGTAGTTTGTGTTC	A
1121228	Rev	-	cg1218	CATATTAGACCTGTACGGGTTGAAGCGAAACACTTCCCTTAGAGTCAAAGTGACTGTAAGATAGCTCAAC	A
1122139	Fwd	-	-	CGGCGCGACTGTTATTTTCAGTACTGCTTACCTGGGACCGATCATTGGCACTGGTGTTACCGTGGTGGTT	A
1122901	Rev	-	-	TGGTAATTTCCACCTTGCCGAAGTATAAAAGGCCTTAACTTGGTTGCTTGCGGGTGGCAAGATGGGTGAT	A
1122935	Rev	1122901	cg1220	TTCATCGAAGGTCTCGTGGAAGAGTCCTATGAACTGGTAATTTCCACCTTGCCGAAGTATAAAAGGCCTT	A
1124342	Rev	-	-	GGGATGACTGTGATGGAGGGGCGCGTCGACAAGCAAAATCTCTTTAGCAAATTCGGTTACTGTGGGGCGC	A
1124485	Fwd	-	cg1224	CGCAGGCGGGCGTCGAAAAGCGGCGACTGCGGATCTGTGACCCGCGCCATAAATGGGTACGATGGCGGTT	G
1124909	Fwd	-	-	GGAAGCCATGAAGTTTGAACAGGCTCCGTGGGGCGGTTTCTTTGGCCAGGTTTTTGATAAATTTGGTGTG	A
1127554	Rev	-	cg1226	ACCTCAGAAAATGCCTGGTTCGCAAGGCGAACAGGTTGTCACGGAATGCACTTTCACTTACATTGAGTCC	C
1127765	Fwd	-	cg1227	GTTGGGGTGGTTATGTATTAATCTAGGTCAGTTTCTAGGATTTCCAATTGGTTTAAGCTACTGTGAACGC	G
1131045	Fwd	-	cg1231	GCGCAGCAGGAGCAACGCCATTTCTCTTTAGGCGTTGAGGTGGATCATGAGATTGTGCTAGGTTCTGATG	A
1132194	Fwd	1132491	cg1232	CTCGGTGCTGCTCATGCTTTTCGGTGTTTACATGATGAGCATGTTCGCCTGATTTAGGTAGCCTGGTGGG	A
1132491	Fwd	-	-	ATGTGGTAGGAGTTAGAAATCTCACCATTTTGAATCACCCAGATTCCATGTTGGTGTACAATCTGGTACT	G
1133591	Rev	-	-	CCCCGCGGAACTCATCAAAACTGATACTCCAACAGGACGCCACCTTAAAGCTTATGTAGATTAGTTTCTT	A
1134136	Rev	-	-	TGCCCAAACTGTAAGGGCGCCGGCTCGGTCTATGTCGATTTGGGCATGATGGCTGGGGTATCTTCGCCGT	G
1134552	Fwd	-	-	GGATCTCCAGGGCGCCATGCGGCGCACGCACGGATTCCTTCAATGACGCCCGGTCATTAAAATGGAGGCC	A
1135940	Rev	-	-	AGTTTTGTTTTGGTGCTAGAAAAGGTTCACCAAGCGCGAACAGGCCTATGCAAACGGTACGATATGACAC	A
1136029	Fwd	-	-	TGCATAGGCCTGTTCGCGCTTGGTGAACCTTTTCTAGCACCAAAACAAAACTCTCCCTAGTATGGGGTCC	A
1138362	Rev	-	cg1237	CCACAGCGTGCGCAAAACTCGTCTCATTAGTGGAGAGTTGTTCGCTGTAATTTCGCTGTACAGTTAATAT	G
1139388	Rev	-	cg1238	CTGCACCAGCGCCAACGATCGCAATTTTCATACCTGCTATCTTGCCTGAGCACAGATAAGATTTGTAAGC	A
1139428	Fwd	-	-	ATTGATGACTCCTTTGTAGAGAAGGGGTAGTGCTTACAAATCTTATCTGTGCTCAGGCAAGATAGCAGGT	A
1139535	Rev	1139388	cg1238	CAACTGCAGGAATTGGTACGTAGCGTTCGCCTCTTGCATCGTTGATGTGGAGTCCTTTAGACTTCAAGGC	T
1140348	Fwd	-	-	ATGACCTTATTTATGCTGGTCTTAAGCTGAAAGAAGAGGAAAATTCACTTTAGGGATAGAATCAAGATCC	A
1141055	Rev	-	-	TGCCACTGCTATTTTTCGTTGCCTAAAACGATAGTGCTTAACGCACTTCACTTGAGATAGCCTCAAATAC	G
1142329	Rev	-	-	CCCCAAAATCGACGTCATTGACAGCATCTTGTGACAACATTTTGTAGAGCAACCATCTAGACTGTTCTTT	A
1142353	Rev	1142329	cg1243	GGCCAAAGGCGCGCGCATTGCGCGCCCCAAAATCGACGTCATTGACAGCATCTTGTGACAACATTTTGTA	G
1142489	Fwd	1142741	cg1245	TGGCCGTCACCACGATCGGACGCTGAAGGAGCCTGGGATGGGCAACGATGGCGTCGATAAGCTCAGTTTC	A
1142713	Rev	-	-	TGCCGACGAAGGCAAATGCCACTCTTAGGATTTGAATAATCATGGAACAAACCTTAGTAGGCTCAACGTT	A
1142741	Fwd	-	-	TGGATGTGGAACAACGCGGATTATGGAAAATCGTGACTTTCATAACGTTGAGCCTACTAAGGTTTGTTCC	A
1145289	Rev	1145400	cg1247	CTTTAGGGAAACCCAGAAATTCACTTAGATCCTTATTGACAGTAAATATTCTGCGATTAATGTGACAGGA	G
1145400	Rev	-	cg1247	ATCTCTAAAGATTTTGCTGGTTTTTTCAGAATTTTGTAACGGAACTGCATCGATGTACGACAAACAAAAC	A
1145508	Fwd	1145519	cg1248	AATTCTGAAAAAACCAGCAAAATCTTTAGAGATTTGCCTCACAATGTGCGGAACGGGCGATAATGCGAGT	A
1145519	Fwd	-	cg1248	AACCAGCAAAATCTTTAGAGATTTGCCTCACAATGTGCGGAACGGGCGATAATGCGAGTACAGTGATACC	G
1146391	Fwd	-	-	CTGGTTCGCGTTCACGCAGGTACCTTGCGTAAGGGCCAGCAGGTTGCATGGATTCACTACGATGAAGAAG	G
1147571	Fwd	-	-	TCTCTTTTAGTTAAGAGTTGCTCTGGCCCGCTGTGTCCTCTGGACGCAGCGGGCCAGTAGTATTTTGGGG	G
1149008	Fwd	-	cg1250	GAATCACTTGCGGGTTCCGATCCTGCGGGAGACTCGGGTAGAAGCGAAAAATAACGGTATCCTCGGGGCT	G
1149956	Fwd	-	-	CACTGCCTGAAGGTGCAACTGGAGTGCTTGACGGACTGGAGTTCTGACACGGTTATGGCAGAATCTAAGC	A
1150293	Fwd	1150364	cg1252	TAGGGTTCATGGCGCTGCTGGTGTGGACCGTGGTTGCAGGGGATCAATTAATTCCGAATAATATTCGCAC	A
1150364	Fwd	-	cg1252	GTGCTGCTACTTTTTGCTGGTTTTTCCGGTGGAATTTGGCCTGCGGTCAAGGGGAAGTAGCATAATAAGC	C
1151870	Fwd	-	cg1254	ATGACCGAAACCGACGAGCGCGTCGACGCCTTTGTTTCTCGCCTGAGCTAAACACGACTAAGCTTATTTT	G
1152646	Fwd	-	cg1255	CATCTAACAATCGAATAAATGTTCGAATAAAAGGTTGAAGGTGTCCCACCCCCACGGCACAATGGATGGC	A
1154488	Fwd	-	-	GCGCACGGTCCGAAGTTGGTCCACACGACATTGTTGAGGAGGCCGAAAATGCCGTCTAGGTTGATGGTGT	G
1154731	Rev	-	-	AGCCCATTGCGCGGAGGTCGCACCCCTTCCGACTTGAACTGATAGGCCGATAGAAATTATTCTGGACGTC	A
1156151	Rev	-	-	TGAGCCAGTTGCCCGCCTCAAAGCTTGACCCATTTTCATAACCAGTGCCATGTGGGTTTACGGTTGATAC	A
1157199	Fwd	-	-	GAATGTTTTCACTCATTTTTTAATCGACCGCTTCCATCATGTTTTAACTAAGGTTTGTAGGCTTAAACCT	G
1157330	Rev	-	cg1259	ATCCCCTGTTCGTGCGAGCAAGAACGTTGTTGTTGAAGCGGAAGACCTCTACACCAGGTAGATTAAGGTT	C
1159162	Fwd	-	-	CATCGTCGATGCACACGCTGGATTGGACGTAGCGCGTCGCCACAATTAAGCAGTGGCTACATTAGGTGTT	A
1160356	Rev	-	-	AAGCGCGCGGAGGAGGGGTTTTGCGGTGAGTTCCGTGACGCGTCCACCCCCTGTTGTATGATCACCGAAT	G
1160735	Fwd	-	-	TGCAGCGTTTCGGACATGATCTCCCGGTCGTGCAGCGTGAACCCTTGGGTATCCACTAAACTGGGCAACC	A
1161055	Fwd	-	cg1265	CTTTAAATGCTCAGCTTGAGCAGGCTCACCTTCGGGCAAAAACTTTCGAAACGGGCTAAAATAGGAAGTT	A
1161304	Fwd	1161055	cg1266	CGAACTTGGAGCTTTGCTGTTGGAGGCAGCCAAATAGTCCCAATGTAAACGCACTGGGTAGTATTTGTTT	A
1163739	Rev	-	cg1267	TCATCGGGGTTAACCTGCCTTCACCTGGGATTATCCACCCATGTGTGATGAAATCGCTACCCTGAATCAA	A
1165016	Rev	-	-	ATAGCCCCTTTTAATGCCCCCATTTCGGTATCGCTGCGCAACTGTTTTTAGATGGCTAATCTTTGAAATT	A
1165170	Fwd	-	-	AAACGATGTTTAGACAATTTGTTACCCAGCTTTCATGCGGGATAGTTATTTTGCCTTTATGGTTAAGGGT	G
1167080	Rev	-	-	TTGTGAATTCATTTGCACTTAATGCGTGTAGGTACTTCACATCTCGCCTGCTCGCTCTAGACTATAACGC	G
1167098	Fwd	1167214	cg1271	GTTTCAGTAGTGGACTCGACATAAGTGCGAAGATACTCGAAGGCGTTACTCACGCGTTATAGTCTAGAGC	G
1167214	Fwd	-	-	TTCACAATTGCCAGAAGATGCACAGGATGTAATCTAGATTTCCCAAGTTCAGTGGGGCAAAATGACTTAT	A
1167979	Fwd	-	cg1272	TCAGTGCATTATTTTGGGGTTCGTGGTGCGGACAGGGAACTTATCACAGGCGACATCCGTTTTGAGTAGT	A
1168503	Fwd	-	cg1273	CATGCCTGGCCCTGGCGCAGAGAATTTAGCAATGCAGCGCCCAGAGTCTTTTGTGGCTAAAGTTGAGTCC	G
1170177	Rev	-	cg1274	GACCCCACTCAGGGTGATGTTGCAGACGAATTTTAGGGAGTATCAAAACTTGGGACTACTATCGATACGT	G
1172078	Rev	-	-	CCTTTTCACTTTTTCAGTTCACATTTACAACGTACACGCTGGTGAAATGGTTCCCGTAGACTAGGCGTTC	A
1172129	Fwd	-	cg1277	AGTCGGGAAATTCCACTCATGAACGCCTAGTCTACGGGAACCATTTCACCAGCGTGTACGTTGTAAATGT	G
1172591	Fwd	1172674	cg1278	GCTGCTTCCAAAGGCAAGCGGGACTTTACCTCTTCAACTCAAATTGTGGCGGGGCGCTATGATGTGATTT	G
1172674	Fwd	-	-	TGCTCGGGAAGCTCGAGACATGATTGCCCTGAAAACTCGAGATCTCCGCCAATAAGTTAAACTAACGCCT	A
1173484	Fwd	-	-	GTTCGATGGTGAGTGTGGCATCAATGTTGCGGGGGAGCCACATCCCAACAAATCCATTATCGTAGGTGAT	G
1173688	Fwd	1173484	-	CGGAGATATAGAACTCATCTGCAGGCATGTCAATGCTGAGCTGTCCGCTTTGATCCGACAGAATTAACTC	A
1173867	Rev	-	-	GGGCCTTATGCCGTGTGAATCACACAGCATACGGCCCTTTTTGCTGCCGTGGTTGCCTAAGGTGGAAGGT	A
1177755	Rev	-	cg1280	CGTTGTTGTCTGCTAACGGCACCTACGCCCGCATGTGGCATTTAATGGCCTGACACGTTATTTTTAGGAG	A
1177838	Rev	1177755	cg1280	GCACCGCTTGGCAACCGCTAAAAGGGCCGACCGTATTCTTGTTGTTGAACAAGGACGTATCATTGAGGAC	G
1179848	Rev	-	-	TGATGCCTCCACTGAGGACCGCATTTTCCAGGCCTTGCGCGAAGAACTGCACGATGTCACCATTTTGATC	A
1182549	Rev	-	cg1282	AGACGCAAAAATTTTGGTTAATGTAACCCCAATGGGAATGAATGGACCTGACCAAGACGTTGTATCTTTT	G
1182812	Rev	1182549	-	CGTTCTGTTAACACCATCGTCAACAATGACGGACACCTTGTCGGATACAACACCGACTACACTGCGGTGT	A
1183094	Fwd	-	-	GTACAGGTAGTTCAATCCAAGTTCAGCGTAAAGCCAGTTGTGGAAACGAACACCATGGTTGGATGGACGA	G
1183143	Rev	-	-	AATCAAGCCATATCCCACACAATCAGGCATTTGCTCTTCCTTTGCTCCGCATGAGTATAAAATCACTGTC	A
1183395	Fwd	-	-	TCCTTGCGCGCATAACTGCATATTCATCAAAGCGTTGCCGGTCACCTGCTTCGTGCCTAGCCTGGGAGGC	A
1184758	Fwd	1184883	-	GTCTTTGGCGATCATGAATCTTCTCGCTCCATGAACCTTGCGAAAATTGCCGGCGGCATGGATCATTTGG	A
1184883	Fwd	-	cg1285	GCCCGGTGAAGAGTGGAAGGCTTACCGCGGCCGCAGCGATACCGAACCGGGCCGTGCTACATTTGTCATC	G
1185771	Fwd	-	cg1286	TTGCACGTCGTGCCCACAGAAGAGGTGAAAGGCTAGGCGCGGATTCGTTGTGGACGCTAGGCTTGTCGGC	A
1187180	Rev	-	cg1287	GACCAGTATTAATACCAATAATAGAACATATTATCGAACAATGTCGCTTGGGTGCTCTACACTTCCCACT	A
1190876	Rev	-	-	CCGCACCAATCACGCAGGAACTCCCTGGCCGTAGCCGTGGATCCTTCGACACTCGTGTTACGCTGCAGGA	G
1192330	Rev	-	cg1290	AAACGGCACCATGAATTTAAATCCCCGGAACTTCTTGACAGACCGAGCAGTCTAGGGTTTGGTTGAAAAC	G
1192666	Fwd	-	-	AGAAAAAGTGACTTCAAATCACGTCGAAAAGAAATTGAAAGTACTTAAGAAACATGTCACGCTAGGAGAC	G
1193588	Fwd	-	cg1292	GTGCTGGATTAAATAGGTGTTAAATATTAAAAACTAGCGAGCCCTGAATTAATCTGTTAAGGTCCTACAT	G
1194781	Fwd	-	-	TTACCCATTTATGCCGTCTGAGCTGACTTTAAGCTCACCAAACAACCTGTACCCGGATACGCTTTATCGT	G
1194913	Rev	-	-	TGATCATTCTCAGACTTCAAGCCTTCGAAACGTGACAGCCACTTATCCATATGATTGCGCTGCGCTTCCT	T
1195335	Fwd	-	-	GCGATAAAGCCTAAGGAAAAGGCCTAAGCAGCCCTTGCATAAAATAGCGGTGTGCTGTCAGAATTAGCGC	A
1195684	Fwd	-	-	CAACACAATCGTCGGGTGCGTGCGATGTGGCGGCCCCGCGAGACATAGATTAAGGACTACTCTCGAACAC	A
1197424	Rev	-	cg1295	CTGCTCAACGTGCCAAACGGAAGGTTTAATTGGTCTACATGTGTCAGTCTCATGGCACTATAATAGACCT	A
1197442	Fwd	-	-	GGGGAGAGTTCATGGAAACTTCCTAAATTATTTTCTATCAATCTATAGATACTAGGTCTATTATAGTGCC	A
1197458	Rev	1197424	cg1295	CGCCTCACCCGGAGCCGATGCATAAGGGTGATAGCTGCTCAACGTGCCAAACGGAAGGTTTAATTGGTCT	A
1199514	Rev	-	-	GCTTTTGGATGAACCCACCGAGCACCTCGACACTGCAGGCTCCTCTGAAATCTTGTCTATGCTGGCCTCC	G
1203403	Rev	-	-	CGGAATTTTGGCACCCATCATCGGTAAAGATTCAGCGGCTAGGAACACAGTGATCCGTACGATTGGCCCT	G
1205205	Rev	-	cg1301	TCGGGGTTAACCTTTATAAAGTTAAGCTGTGAGCGGGAACTTAGGAATAAACTTCAACGACAACCTTTAA	G
1208722	Rev	-	cg1303	GAAGGCAACAGAAAATCAATCTACCCCTGCGGGGTGCAACACAAAGGGGCACTTCATTACTGTTAGCATT	G
1208812	Fwd	-	cg1304	TGCCCCTTTGTGTTGCACCCCGCAGGGGTAGATTGATTTTCTGTTGCCTTCATAAGCTAAAGTTCTAATT	T
1209475	Fwd	-	-	TGCCTCATTTGCGTTGAAAAATGACTCCTCAGATGATTTTAAGAACCTGAGAGTTGGTATTGTTTGCTAC	A
1211128	Rev	-	cg1305	TCCACAGTGAAACATCAGTAAAAGTGCACCGACACTAAGAATCCTTATCCTTCAGAGTAAGGTGATCTGC	G
1211375	Rev	1211128	cg1305	TTCGGCTGTTCTACGTCGCCGTTGACGTTCTCGGTATTACTCATTGTTCCTTTAAGTTACGCTAAATATC	A
1211399	Fwd	-	cg1307	TGTATGGGCACCCGCGGCGGAAGTGGAATTGCATATGGAGTTTTGATGATATTTAGCGTAACTTAAAGGA	A
1214583	Rev	-	-	TCAGATTTTACAATACCCCCATTCCACCCCCTTATATTTAAGTCACCGCAGATCAGCTAAGGTTTTCCCT	A
1216205	Rev	-	-	TGTTTGAAGTTGTTCAGCGTCCACTGCTGTGGAATAGACGTAGAAATCGGGGCGGGTAATAATAAATGTT	G
1217105	Rev	-	-	TGCGCGTTGTTCTGCCTGTGGCGCATATGGCGCGTTGAAGGCAAGAACATAAGGCAGTACTGTTGCATGG	G
1218645	Fwd	-	-	TGAGAGCGATTGCTGCGTGGAACTGGCCTTCAGACTTGTAGAAAGACCAATCGAGAAGCATGATGGCGAT	A
1218888	Rev	-	cg1312	AACGACATTCGGGTTGGACGAAAACAGTGCGGGTTCGCCAAACCTTGGTGATCTCGTTAGTGTATGTATC	A
1221133	Rev	-	cg1314	CCCCGCGCAGATAGGGGTGATTTTCATGCCTATGTATATTCAGACACCCACGTCGATTAGTGTTGTAGTT	C
1221156	Rev	1221133	cg1314	CGCCCCGGCCCGGGTTGCGCGCCCCCCGCGCAGATAGGGGTGATTTTCATGCCTATGTATATTCAGACAC	C
1221300	Fwd	-	cg1316	GAGGGGTGGCGTCGACAAGCAAAATCTTTTAAGCAGTGGTGATTTTTCAAATAACCGGTAGGCTGGAGTA	C
1225385	Fwd	-	-	CCAGGGCTTATGGTTGTGGTCTACCCCCGAATAGGAAACCATGTCCACCGTGCATGATGAGATGGGCGTT	A
1227074	Rev	-	-	GTTTCCACCTGTTTGGAAAACTGTAGGAACCTCGTATTCGCCTTTCCGGAGTTGGTGTAGAACTTTAGGT	A
1231273	Rev	-	cg1322	TTTTAGTTTCCACATCAAGTTTTTTAGAAATATTGTTGACACATCATCAATCTTGGCTAGTATAGAACAC	G
1231463	Fwd	-	-	CTGCTGTGTATTGAGCTTGTAACAGGGGGTTCTTTGAATAAATCTTCAGGAGCAGGCTAGGGTAGGTGAT	A
1231468	Rev	1231273	scg2270	CCATTTTGCGGGTTGCAGACAAGATCATGCGCCAGAGTTGTTGCTCTTCAGTGGAGAGCCATCGTGGTGT	T
1232046	Fwd	-	cg1325	GGGGTTTTTAGGGGTTAGGAGAGGGGAAATCCCCGATGTGCTCTAGGTTCTTATTGGCGATGATTGAAGA	A
1232916	Rev	1233002	cg1326	AATGAAAACATCTTTTTCTAAGCTTTTGGACAGCGACGCCAAATAATAAGAGTTAGATTACAATTCCCTT	A
1233002	Rev	-	cg1326	ATTTAATTGAGAAAGCCAACACGCTGTCCGCTTAATTGGTTCAGCGCTTGTGACAGGCTATTCTAAACTG	A
1233198	Fwd	-	-	CCCCCATACAGGGTTTCGTTGAAACTGAAGTTTATGGGGCAAATGAAAATATCCTGGGTAGCATGGGCTT	A
1234014	Fwd	-	cg1328	CTTTTAGTACTTTCCGCTTGTTTGATCTAGGTCAAGGAACTTCACTCGGCTAGTCCTTAGACTCAAATGT	G
1239630	Rev	-	cg1332	CGACCCATACTTATAACAAATCCCTGCCTTTTTAATGAAAAATCATTGGTCTCTGTATATGCTTTTTGGG	G
1239742	Fwd	-	-	AGGCAGGGATTTGTTATAAGTATGGGTCGTATTCTGTGCGACGGGTGTACCTCGGCTAGAATTTCTCCCC	A
1241229	Fwd	-	cg1334	TCCCAGCAGTGGTGAAGGCTGCCGCTGACCTACGTGAACCACACCGCATTGCCCGCTATGCTGAGGAATT	A
1243770	Rev	-	cg1336	ATTCGATTCACCTTCCCAGCTTTTTAGTTTTCAACGGAAAAACTCTCAAGATTTTTAGTATATTTATGAA	A
1243888	Fwd	-	cg1337	AAAGCTGGGAAGGTGAATCGAATTTCGGGGCTTTAAAGCAAAAATGAACAGCTTGGTCTATAGTGGCTAG	G
1245323	Fwd	-	-	CTGAAGGCTAAGCCTGTTGTTAAGGCAATCAACAGTGTGATCCGCCTCGAAAGGGACTAATTTTACTGAC	A
1245343	Rev	-	-	AACCTAAAGTGTCAAAGCCAGGTCCGAGGTTTGCAGAAGATCCAGGTACCGTGACGGTAACCTTACGACC	G
1246720	Fwd	-	-	CATTGCGTCATCGTCGACATCGCCGAGCATGTTGGCCATGAGTTCGATCAGGGTGATGTATTCTTTGGCG	A
1247086	Rev	-	scg2330	AGGGGGCTTGTTGCTTGGTAAACAAAACATTGTTTAGGGTTTTACAGTATTAAATATGGTATGATTCCCT	A
1247093	Rev	1247086	scg2330	TAATCTCAGGGGGCTTGTTGCTTGGTAAACAAAACATTGTTTAGGGTTTTACAGTATTAAATATGGTATG	A
1255420	Rev	-	cg1345	GCCTAATTAAATACGGAAAACCCCGTTGAAAAACATGCGGGCGCAGGTCAGAGCTGTTATCTTAGTACTT	A
1255582	Fwd	-	cg1346	ACTTTATGCAGGTAAACGAATTTGTGCTTATATCAACATTCGTGATTCGGCAAAATTAATTAAACTGAAA	A
1257243	Rev	-	-	CCTCCGCAGGCGGCATGGCAACCAACGGCCTGGCTTACGCTTTCCCACAGCAATACGATAAACTGCTCAT	G
1257266	Fwd	-	-	GAGTGCATGCCCAGCTGGATGCGGCTTTCGCCGATTTCCGCTGCAGTCATGAGCAGTTTATCGTATTGCT	G
1259004	Fwd	1259300	-	ATGCGCGATTGCCCAGGATTTCGGAGCCATTTCGCCGATGACCAAGTGCAGAAACGTTACGATAAACAGC	G
1259300	Fwd	-	-	GCCTAGCTGCAAGCAAAGCGAACTCAATGATGACGAAAAACGCAGACAGCGCGATGAGTAGAATAGTGGC	G
1260774	Fwd	-	-	AGCAATTAAAGACAAAACAGCTGTTAACAAGATTCCACCTGCCTCAACACAAATAGATTAGTGTGGACAG	G
1260853	Rev	-	cg1349	GGCAACGTAACGCTCCCTAAAGCCCACTGATGAGAAACGTGAGCTCTGCTTTTTCTGTACACTCTTTCAT	A
1261056	Rev	1260853	-	CCGTAACCCTTGCTGCCGATGGCTGGGTACAACCGTTGTGCGCGCTGTGGAGAAGTGGCAGCCTAGAAGC	G
1262699	Rev	1262834	cg1351	ACACCCGTTTGAGAATCTCAACCTCTTAAAACAGCGCGAACTATTGATTTGGCAACTACCCTATATATTT	G
1262834	Rev	-	cg1351	ACAAATGCCCAGAGTTGTCGAATTTCCAGTTCGTGGGCACTGTGGTTTGGTCGAGCTTAAAATTGGAACC	G
1264289	Rev	-	-	GAAAAATAACTTCCCTATTTATTCCGGCTTTTACTGGCTTTATTCCGCAGCTCTTTCTAGGATGGGCAAG	A
1264487	Fwd	-	-	GTCCTTCTTGTCATATTTACCGACGGAGGTTTTATCCACCTCATCAACAAATGTCCAATATTCTGGCAGC	A
1266078	Rev	-	-	TTTCGACGTTTTCAAAGTTGATTGCTTGCACTGTCGTTGCGTGTCGCATGCCCCGGCTATTGTTGATTGC	A
1266214	Fwd	-	-	CGAAACTTTATGCAGCTTTTAGCGAGGGGAATGAGACATAGGGCAATACCATGCGCTAGAATTATCGACC	A
1266435	Fwd	1266214	cg1354	TCACATCTCGGCCTGGAAGAAAACACACAGTTGCGCGGTTCCTGCGTTACAGGTGAGTCAACTTCTAATA	T
1266822	Rev	-	-	AAGCAGGTGCAGTTGAAGTTTGCGCGGGAGCTTCTTGTGCTTGCTCAACCGGTGCGGAAGGCTGTGTCGC	A
1267531	Rev	-	-	TCATCGTTGTCGTCGTTGTCGCGGTCATTGCGATCGTTACGATCATTGCGGTCGTTGTTACGGTTATTAC	G
1268766	Fwd	-	cg1355	GTAAGGACGAGCTGTTGCTCAACCCGGACGAGGCTCGCATTATGCACAAGCTGCGTCGTATTCTGTCTGC	A
1270763	Fwd	-	cg1358	ATGATGACACCACTTCTGACGCCGTCCGCCAAGTTTTTTCTCAGCACGGGGGATTTGGCACTATTGAAGT	G
1271574	Fwd	-	-	GCCTGCGCTAAATGGGAGTCGGTTTCGCGGGAATCCCGCTGCGCGAATTGGGATTGGTTATCCTCGTTGC	A
1272720	Fwd	-	-	CCAAACTTGATTAAGTGATTGTCACTTTGGATTGTCATATTGGGCGAATAAACCGGTAGGATTCCCCTTC	G
1273035	Fwd	-	scg2380	TTCCAACGTCACCACCACCGGTGCGGTGGTGCTCGGTGGCTGGCTGCTGAAGATCGTTATTCTGATCATC	G
1273489	Rev	1273581	scg2390	GGGCGGGGGCATTCGTTTCCGAAGGCGAACCACACCTCGAAAATAGCGTGTGAGCGGGTACGATTAGGGG	G
1273581	Rev	-	-	AACCCCTTGCGGCTATTGTCTGCTGCCTTGAGGGGTTTCTCGGTTCAACCCGCGTTATAGACTAACAGGT	G
1273601	Fwd	-	cg1362	TTCGCCTTCGGAAACGAATGCCCCCGCCCCACTTGGATAAAAGACGAATTCACCTGTTAGTCTATAACGC	G
1274994	Rev	-	-	GCATCTGCTTGCGCCAAATTGTAAATCGAATTCGCCATGGTTTACCAGCTTTCGGTTAAGTTAGCTGATT	A
1275055	Fwd	-	-	TTCCTGTTCTAATCAGCTAACTTAACCGAAAGCTGGTAAACCATGGCGAATTCGATTTACAATTTGGCGC	A
1277437	Rev	-	-	GTTGGTAGGAATGAAGGCGGAAACGTCATTAGCCTTGGTCTCAATGATTGGCAGTGCTGTAATAGAACCT	G
1281197	Fwd	-	cg1370	CTATGATCCTTGACCTCGGCAGGATCAACGACGGCGGTTTCGCGCCAGGCGACATTGTGAGTAGGATCGT	C
1281738	Fwd	-	-	TCAACCGCTTTCGAGCCAGCAAAGACACCCGCAAAAACCGCTAAGTAGACGTCATTGTTATGGTGGGTGC	A
1283182	Rev	-	-	GGGTTGGCATGTGATGACTAGCTTGCCCAATCCTCAATATTCCCCCACCTGCTATGCCTAAAATTAAGCC	A
1283271	Fwd	-	-	GCAGGTGGGGGAATATTGAGGATTGGGCAAGCTAGTCATCACATGCCAACCCCAAGGTAGGGTGGCAGAT	A
1293109	Rev	-	cg1382	TCACATCTCCCATCTTGACTGATTTCTCCGGTTCCGTGTGGAAGTGACACAGCTCCGTTAAGCTTTCATA	A
1293176	Fwd	-	-	CCATTATGAAAGCTTAACGGAGCTGTGTCACTTCCACACGGAACCGGAGAAATCAGTCAAGATGGGAGAT	G
1294582	Fwd	-	cg1384	GTTCAAACCAACAAGCATCAAGTGACACATTCTCGTGCGGACTGCGCACGGAATCCATAGACTGGTCTGC	A
1295514	Fwd	-	-	ATAATCCGAGGTATGCGGAGTTTTATCAGGCGATGCGCACGGAACGGTTTTGATCATTTAAGGTTCATTC	A
1296192	Rev	-	-	TCAATGAGCCCATCTTTGATCACGATAGCTTCGCGAGTTTCCCCATCTGCCAGATCCGTAGTGTAGAGGC	A
1296568	Fwd	1296744	-	TCGGCGATGGCAGCACATGATGCGGGGGCGGTTGAAATTTTAGTGCGTGGTGTTGATGTTGATCCTGATC	A
1296585	Rev	-	-	CAAATCAATGCAACCCCTCGGCTGCCAATTCGAGTGATCACCACAGACATCGCCTTGGTACCCTTCAGCT	G
1296744	Fwd	-	cg1386	CTAAAGCCGATGCAAATAAAATTGCCCTGGAAATTGTGCACATCGCGCTGGATTGCTTAGTCTGTTCTAT	A
1296848	Fwd	1296744	cg1386	AAAGTTGCGTGAAAACCGACGGTAGGTAGGCGTCGAAAAGCAATGGGCGAAGCCCGCGTAGTATGGGCGG	G
1298570	Fwd	-	cg1388	CCTCGGCATTTCCGGTGCAATTCAGCACACTTCTGGTATGCAGACCGCAAAGAAGGTTATTGTGATCAAC	A
1301872	Rev	-	cg1392	AAACCGGAAACTCGGCACGATCTTGCCGGTTTTCCTTGTTTAGGCTCCGAAACGGATGTATACTGCAAAG	A
1302020	Fwd	-	-	GTTTGGGATGTTAATGGGAGAGGATCGGCGTGATCGTGCCGGTTTTTCTTGCGTTGGTAGTCTTGGGGCT	A
1303604	Rev	-	cg1394	TGGTGAGCTGACCATTTTGTACGCGATTGCCCAACTGTCAAAAAACGGCGAGATGGTGTCTACTGGAGAT	A
1304542	Fwd	-	cg1396	TCCGGGGCCTTCCGCGAGACCAAGTTTGAAAGACTGTAGAAGTGAGTCTCGGCCTGCAAGTACGGTGGGG	G
1304657	Rev	-	cg1395	GGGAAAGTTCTAAAGGATCTAACCCCTCACAGGGGTTCTAAAAGATCTAAACTCACGCTAGACTTCTAAA	A
1305249	Fwd	1305259	cg1397	AAAGCTTGAAAATCCTCCCCAAATAAAAGAAATTCGGGATTTCGGGAACATGCGGATACGCTACGTTGTT	G
1305259	Fwd	-	cg1397	AATCCTCCCCAAATAAAAGAAATTCGGGATTTCGGGAACATGCGGATACGCTACGTTGTTGAGATTAATT	A
1305754	Fwd	-	-	TTGACCCAGCCTGCTGATGGTGGCGATGGCTACTTGCGTCGCGGAGTTGATCCCAACAAGGATCAGTCTT	A
1308855	Rev	-	cg1399	CCGCGCCAGATTTCTACCTCAAAGAATTGAAGGCCTTTTCCAGGCGCCCTCGTGCGTGAAAGAATAACTC	A
1308873	Fwd	-	-	GCAGCACTACCTGCTGCGGAGGATGTTAGATCCTGCTTTTTGTCAGACACGTTGAGTTATTCTTTCACGC	A
1309640	Rev	-	-	TGGGTGCAGACCTGCTTAAAACCGTACCGGGGGCACCCGGTGTCCCATGCGACTATTAGGGTTAGGAACC	A
1309703	Rev	1309640	cg1400	TGGACACGGCCATTCGCACAGGTGCTCGGAAAGCTAAAACTCACGTCAAAATTCGCGTATGAATGGGTGC	A
1309798	Fwd	-	-	ACGTGAGTTTTAGCTTTCCGAGCACCTGTGCGAATGGCCGTGTCCACCCTTAGGGTTAGAATCGGGAACC	G
1312602	Rev	-	cg1402	ATAACCATGAGCCAAAATCAATAAGGTGTTTTTCAGCCTGAGGTAAAAATACGGTGGTACTGTCGAAACC	A
1312718	Fwd	-	cg1403	CTTATTGATTTTGGCTCATGGTTATACCCTCGCCGATGCGTGTCCACCTCGTGCAGTAAGATAAACCAAC	A
1314705	Fwd	-	cg1405	GGGCGGCCAATTTTTTCTTTTGTGGGGGTGCCTCTTACGCATTTCCTGAATTTTTGTTAGGCTTGCCTAG	G
1315328	Rev	-	-	ACCAGGAAGTTTTCTTGGTTGGGTAGCCGTCCTGGCGGAGGGCGTCGATAAGCAATGTACCGTGGGTGGC	G
1316255	Rev	-	-	CCCCCATTGGGTTGTCGGATCAGATCAAGAAAACCCCCGCGGAAAAATTTTGTCTCTAGACTGGCTCACC	A
1316523	Fwd	-	-	CCCCTGTGATTCTCTTATTTTTGGGTGATTGTTCCGGCGCGGGTGTTGTGATGGGTTTAATATGGAAGAC	A
1322944	Fwd	-	-	ATTTAATGCTTTTAACCTGGATTTTCTCTAGAAATAGGACAAAACGCGATTCTATGACTATATTCATCTC	A
1323811	Fwd	-	cg1418	GCGAAGTTGAGGGGGAGAAGTCGCCTATTGGGGGTTATTTTCGATGCCCGATCACAGTAATCTCGAACAG	G
1326223	Fwd	-	-	GCGCTGTCAGAAATGGACCGTGCCACCCCATGACAACATGCTTGCACAATGATGACTAGAATAATGACCC	A
1327847	Fwd	-	-	CCTTCGGGGGAGCATTTCTTTTTAACTAATTACTTGACACGTCAAGTAATTAGGGTCTAGTGTTGTGTTC	A
1328639	Fwd	-	-	TGGCTGCTTTTTTGCATCCAGATGCACAAAGCCGTGGCACAAACGAGACAAACTGAGCACAATGGCTGTC	A
1330484	Fwd	-	-	GATCACCATCGTGACCTATGGAAGTACTTAAGTAAAATGATTGGTTCTTAACATGGTTTAATATAGCTTC	A
1332469	Rev	-	cg1426	CACGTCTGCAATCACCCCGAACATTTGTTCAATCGTTGATTTTCATTCCACTTCGTAATATTGTTGACAT	A
1332568	Fwd	-	cg1427	AAATCAACGATTGAACAAATGTTCGGGGTGATTGCAGACGTGTCCTGCACAGTTGATATGGTGTGAAACC	A
1332668	Rev	1332469	cg1426	CGAGCTTTCCGAAGACGTCGGTGTTCCAGACGCCTCTTCTACCCCACCATCTATAACGTAAGCTGCAAAA	G
1333422	Fwd	-	-	CACATAAGCATTTGGGGCGCGCCGAAGTTATATCCACATTGCGGAAGTTAATTCGCATATTCTGGGGCAC	A
1334325	Fwd	-	-	TCATGAAGGTGGTTGGGGTGAACTTAGTGAGCCATTGATGCTGGCACTGATCCTCACTATCGTGGTTGTC	G
1336937	Rev	-	cg1432	GCCAGTTCAGTTGAACTTCGATGACGACACCGATGGGAATACAACACAAACAGAAAGCGTTGAATCCCAA	G
1337513	Rev	-	-	TTGCGCCGACGTCCACCCCTTAGGACGCTGATTACAGACGTGTCCCATTTCTTTACTACTATTGGAAATT	A
1337762	Rev	1337513	cg1433	CGGTGACCACCTCCGAAACTTCCGCGCCAGTAAGCACGCCTTCGATGACAGTGCCCACTACGGTGGAGGA	G
1339162	Rev	-	-	CGGTTAAGGAATCAGGATTCTCACAAAGTTCAGGCAGGCTCCCGCTACTTTTCAGCGCTAATCTTGGCTC	A
1339168	Fwd	1339309	scg2520	CCGGTATCGACAATCCAATTCCACAATGAATAGAGCAAATATTGAATGGGTACGCCTAAAATCATGAGCC	A
1339309	Fwd	-	-	GGGAGTTTTGGGGGTGGGAATTTTCGTGCGTTGTGGAATTGGAAACTCGATGTGTGTAGCATGACACACC	A
1341133	Rev	-	-	CCAAGTCCCTCAGAAAGGGTAACAAAGTCGGGCATGTACTCGCCCTGGTTACGAAGTTTAGTATTTGAGT	A
1341158	Fwd	-	-	CTGGGCATGGTTCGCCAATGGCAGACCCTATTCTATGAAGGACGGTACTCAAATACTAAACTTCGTAACC	A
1342097	Fwd	-	cg1437	GATTGCACCTGCTGCATAAATGTGACTAGTCAAACACCGTCTAATTACATGTGTGTGGTAGAACAATAAT	G
1342952	Fwd	-	-	TCACGAGCTCAAGCTCATCGTTGACCTCATGTTCGAAGGTGGCATCAGCAACATGAACTACTCTGTTTCT	G
1344121	Rev	-	cg1438	TAAACCAAACGCTTCCGTCGAGCTGAATACGATCACCAAGTCCTACGGCTCCACCACTATCATTGGCGAT	A
1345212	Fwd	-	cg1442	CGATTGCAGCATCCTTAAATCAGGTGCCATACCGAGTGTTCTTTGAATTTGAATAGGCTAGTCTGTATTC	A
1345550	Fwd	-	-	TCACTTTGTGCGAACACCGCATGACCTTGGATTACTTCAAGGCATCCGGCACTGACTATGCTTTGGGATT	G
1346230	Fwd	1346402	cg1444	AGCTGGCCGTTGCTGCAACTGCCATTGAGGTTCGTGTTGCTGGAGGAGCAGGTTATGTAAAGTCTTCATC	A
1346402	Fwd	-	-	TCTGGTGCTTTTTGGGCAGCGGATGGGGTGTTTGTTCTTCTTATTCAAGTTTTTGGAAAGATAATTAACT	A
1346953	Fwd	-	-	AAGATTAATTCTCCACCCCTTCATTTTCAATAAGCTTTCAATAAGGGGAGAAGTGTGCTTAGCTGGGGTC	A
1347925	Fwd	-	-	CTCAACAATTCAGCTGGAAAGCGCAGATCACAGTGATCATGAAAGTGTGTGCTGATATAGAGTATGTCCC	A
1349770	Fwd	-	cg1449	ACACGATGGTCCCGATGCATTTGGAGACGCTGCCGAGGAGTAGTGTCCACCTGCTCGGTTAGGATTGACC	G
1351864	Fwd	-	-	TCTAAGGGCCGTTCAAAGTGTTGCCTATACAAACACATGTTCTGACTGCCCGACCTCTTAAAATGGCGTT	A
1352229	Fwd	-	cg1451	GGGTAAATCTCACAGCATGAATCTCTGGGTTAGATGACTTTCTGGGTGGGGGAGGGTTTAGAATGTTTCT	A
1353449	Rev	-	-	TGTCCAGGCCACGCTCTTCAGCAATGCGAGGAGCGTTGACGAAAGTAACGGACTCTTCGATAATTCCGGA	G
1354018	Fwd	-	cg1452	CTTTGAATTCATTCAAGGTGGTAAGGCGGTTTTCGCTCTTTTAATACAGTTTTAAAGGTAGATTTGGGAG	A
1354926	Fwd	-	cg1453	GCCCTGCATGATGGGGTAGTGGGGGTTGTTGGGCAGGTACGAGCTGTGATCAATCAGCTACACTAGTGAA	G
1355812	Rev	-	-	TTCAATACGTACTGCGTTGTCTTCATCACCTAAGTGACGCAGCAGCATCGCAGCGGATAGGATTGCTGCC	G
1357059	Rev	-	cg1454	AAATCCTGCATTCGAGTACAAATAAATTTGAGAACAAAAAGATGGGGGGAAATATGTTAAAGTGCGTTAT	A
1357168	Fwd	-	-	CTCAAATTTATTTGTACTCGAATGCAGGATTTCGAGACAATGAGGCAGTTTTTCTTTTATGGTTAATCTC	A
1359726	Fwd	-	-	CACCCTCAAAGATATTTGGGAATAGGGGTCATCGTGCAGGCCCCCACACCCAACGCGTAACATAACGGTC	A
1359815	Rev	-	-	GGCGTACATCTTTAAGTGGCCATTCGCGACCGGTGAACTTTGGTTCAGTGAAGGGGGTACCCTCGATCTC	A
1360543	Fwd	-	-	TACATCGAAATCGAAATTCCAGGCATCGGCAAGCTGGGCAACCCAGTTGTGGACGCCTAAAATGGATCAC	C
1362762	Rev	-	-	GCCATGTTAATAGCCCGCACCCACCGCCCGCGCGTTTACCCCAGTTCTACTGGGATTAGAATGGCTAACC	A
1362837	Fwd	-	-	AGCCATTCTAATCCCAGTAGAACTGGGGTAAACGCGCGGGCGGTGGGTGCGGGCTATTAACATGGCCTGC	A
1363147	Rev	-	-	GAGCTTTGGATCGCGGCCAGCAGCCTTGTGTCGCTCCTCAACCTCTTCCGCGGTGGAATAAGCTGGGTAG	A
1365122	Rev	-	cg1465	TCCAACCCCTACATAACGTGGGGGTTTTAAGCTTGCGTAGACATATCGTTTTTCGATAGATTTACATCTT	G
1365779	Rev	-	cg1466	GATCGGCGCGCGGGCATTTGACACACAAGTATTCGACCAAGGCTGAGCAAAAAGGCGCTAAGCTGTGGGG	A
1366387	Rev	-	cg1467	CGGAGAGTTTTACGGGGATTCTCGGGATGTTTGCCCCACTGTTTATGGATTTGGGGGCATCATTTGAGGC	A
1367012	Fwd	1367109	cg_genome_unibi_3553	TCCTGCAATTTTCTAACCCGGCAACCTGCAGATTTGGCCGTATTGCATGGTTGTGGTTATAGTATTCCTC	G
1367109	Fwd	-	cg_genome_unibi_3554	TGGAGCTTAAGTTTTAAACATTGGCCTATGGTGTAATTGGCAACACAACGGTTTCTGGTACCGTCATTCT	A
1367688	Fwd	1367696	scg2610	GTGAAAGATCTCCAGCGGTTGCGGAGTTAAATCGCAAAAGCCTTTACCGAGATTCGGTCTCGGGTTAAAG	T
1367696	Fwd	-	scg2610	TCTCCAGCGGTTGCGGAGTTAAATCGCAAAAGCCTTTACCGAGATTCGGTCTCGGGTTAAAGTCAGGTTC	A
1368014	Fwd	-	-	CACATCGTTGCAGTCAACTGACACCCAACTTCTCCTTCTTCAACAACCCACACTCGGCACATTAAGCCCG	C
1369779	Rev	-	cg1473	ACCATATAATTGAAATCCTCCCGAAAGTGATGGGCTATCTCTGTCTCGAACCTGATACTAAAATGAACAT	G
1369876	Fwd	-	-	ACAGAGATAGCCCATCACTTTCGGGAGGATTTCAATTATATGGTGGCCAATTACAGCTAGCATGAAGCAC	A
1370759	Fwd	-	cg1475	CCCATGCAACGCCATTTGTGGTGGCAGGAGCTGAAAGTTTTGCCAATTAACCTGGCTGATATACTTTTGG	G
1373210	Rev	-	cg1476	GCGCCCTCTCTTAACCCCCGCAAGGGGGTAACTTTTACGCGCACGCGTGCAACGCGCTAGTTTTGAAGGC	A
1374005	Fwd	-	cg1478	GACACAAAAGGATTGGGACATTATAAATTCGGCTTGCATCTAGACCAAGCTGTCTGCTAATGTCGATTTT	A
1376296	Fwd	-	-	ACACGATTGCCCAGGATTCTTCCCAGCCCATGTCATGCTCGTCCATGAGCAGACGCATAAGCTCAGGGAT	A
1377201	Rev	-	-	TGAATTTAATAGTCCCGGTTATGCCCGATTGGGCTTCATTTTCCGGCATTTTCCTTTAAACTCATCTGCT	A
1377208	Rev	1377201	cg1479	CAATTATTGAATTTAATAGTCCCGGTTATGCCCGATTGGGCTTCATTTTCCGGCATTTTCCTTTAAACTC	A
1377746	Rev	-	cg1481	CTTTCTGGAGGTTCGGCCATGTGGCGCCTCAATGAGCTGCCTGCGGGTGGCACTTTGGTAACCTTCTGCC	A
1377961	Fwd	-	-	TCTCAGCTAGCTCAGCGGGGGAGATGAGTTCTGGCACAAAGGTAGGCAATCCATCGATACTGTTGGTGAA	A
1379065	Rev	-	cg1482	TTTTAAAACTTCAAAATATACCCCCCAGGGTATCTTGACAGATTAAAGCTCGATGTTTTAGGCTCTACAT	A
1380403	Fwd	-	cg1485	GATTCCTGGCTGCATCCACTTAAAGTTGCAAGCATAGAAACTGTGAGGATTAAGGCTCTAGACTGGAATT	T
1380440	Rev	-	cg1484	GTATTCATAGCTTTGCGAAGGCGCGGGGAAAGTGTATTCACGCAGGAAACTTTCGGCTAGAATTTTTAAT	A
1380795	Rev	-	-	ATCCAAGATGGACATGAGATTATGCAGTTTATCTGCGGTGGAGATTAAGACAGCCTCTAAGCTGGCACCT	G
1381726	Rev	-	-	TCTTTTTATACCCCCACACACAGTGAATCCCTTCACCACGTCTCATTGGGTGAAATGCTAAATTCAAGGT	A
1381847	Fwd	-	cg1487	TGTGTGGGGGTATAAAAAGATTTTGGGCGGGAGGTGACATTTATGCCTCTTAATAGCTATACTGTCCCAT	G
1385410	Rev	-	cg1490	CATCCAAAAATGTCGCCACACGCCGAGTCCAGAATGTGCAATGAGCGGGTCGCTGGTGAACAATAGATGG	A
1385565	Fwd	-	cg1492	CTGGGCAGCAGCGGCAGGTTTCCAGGAGGTTTCCATGCGGGTGGCTTGGGACATGGGCTAACCTGAGACG	G
1386605	Fwd	1386620	cg1493	AGATATGAAAGTAACTGACATGATTGTGGCTCTCATGGGCAGGTCTAAGAAGGCTGAGTAGTCTTAGGTT	G
1386620	Fwd	-	-	TGACATGATTGTGGCTCTCATGGGCAGGTCTAAGAAGGCTGAGTAGTCTTAGGTTGTAAGCTTCAATGCT	G
1387102	Rev	-	-	CAAATACAGGCAGGCCCAGCAGGTTCTTTTCTGCCTCGGTCAGCTCGGTACGATCACGTAGAATCACCTC	A
1388737	Rev	-	-	CAAAGTCAACTCCTTGGTTCAAGTGTCAGTATTTTTCTAGTCTATCGCCCCACAGGTAGGCTCAGGACAC	A
1388776	Fwd	-	cg1495	GCTGGGCGACCAGCACTGTTCACGGCACTCATGTGTCCTGAGCCTACCTGTGGGGCGATAGACTAGAAAA	A
1390555	Fwd	-	-	GTCGTGCGAACGAAATCTTAAGCAGCCTCGGTGCCACCGAGATCGATTGGTCGCTGTAAGGTATCTGATT	A
1392224	Fwd	-	cg1498	GACGAAGATGTTTTCCGCCGTGGCCTGGGAACTCACACGGATGTGGAGATCACGGTCTATCCTGCTACTG	G
1394406	Fwd	-	-	CTGGTCAGCGACATCGCAATGATCAACCAGGAATACCTGGAAAAGAGCTGATATTGATAGGGTTTAAGTC	A
1394562	Fwd	1394406	cg1500	GGTAGAAACCATCAAACTCGAGGCACCAATCATGGCACCGGGACCTGGCATCGTAGCTAAGGTTTCTTTT	G
1395721	Fwd	1395726	scg2670	TGGCAAAAGCCGTGACAGAAAAATACAGCAACCAGCACTAGTTTCTTTTGCATCAAGCGTCTAGACTATG	G
1395726	Fwd	-	scg2670	AAAGCCGTGACAGAAAAATACAGCAACCAGCACTAGTTTCTTTTGCATCAAGCGTCTAGACTATGGAACC	G
1399008	Rev	-	-	CCGAGCGCCTGCCAACGCAAAATCCAGCCTCACTTAAGGTTATTGCACCATGGCAGGTAGTATTTTGCCC	A
1399129	Fwd	-	-	TTGCGTTGGCAGGCGCTCGGGTTTTGTTTTATCCGGCATGGGCTCGGGAGGGACTTTAAAATAAACAGCT	A
1400653	Rev	-	-	CGGCGCTATCGGCGTTGGCATGGTCGTGATGGTCTTCTCGATGTCATCGATTTTGCATACAGTTGTTGAG	G
1401039	Rev	-	cg1506	GCCCAGTTTTCAGCACAGATCACCCTTTGCCAGCTACCGACTTAGTTTCGTAACACGTATAGTGGGAGGC	G
1401614	Rev	-	scg2690	AAGTCTCCAAATAAAGAAGCTAAAGAAGAAGAATAGACGCAATAGTTGCATTTTTAGTTAACATCGAGCT	G
1402654	Fwd	-	cg1509	TTATACATTCAATAAGAACTCAGGATGTAAAGAAATGCACGCTCCGCAATGGGTGACTATTATTTACAAT	C
1402983	Fwd	1403138	-	GTGGAATGCATTTTCTAGAGTGACAAAAAGGGACGGTAGTTCATTACCTTTCCCAGGTAATGTATTTACT	A
1403138	Fwd	-	-	GATCCTTAGTAGCTGATCTACCGGATGTGCTCACTGTATCTGAGTTACAGGAATGGTTAGAGTTCTTTGT	G
1403488	Fwd	1403606	cg1510	TGGTGGGAGAGCTTTGTCAACGGCTGTTTTGACGATTTAACAAGTTTGCAGAAGCTTTTGAGTCTGTTAC	T
1403503	Rev	-	-	TGCGACTATTATCTTTGACCCGGCGCACTAATCAATTGTGAAAACGCGCACCATTAGGTAATCTCTCGAT	A
1403554	Rev	1403503	-	TCGGAGGGTATATCCGGCTACTGAACGACAATACTTTTAAACGACGGCGCTTGCGACTATTATCTTTGAC	C
1403573	Fwd	1403606	cg1510	TATCGAGAGATTACCTAATGGTGCGCGTTTTCACAATTGATTAGTGCGCCGGGTCAAAGATAATAGTCGC	A
1403606	Fwd	-	cg1510	CAATTGATTAGTGCGCCGGGTCAAAGATAATAGTCGCAAGCGCCGTCGTTTAAAAGTATTGTCGTTCAGT	A
1403739	Fwd	1403606	-	GTGGAGAGTGAAGCTTGAAAAGAGGCAGGAGAGGTAGGCTTCCTGCGGCTGAAGTTGATAAGTTGAGCTC	A
1404273	Fwd	1404445	-	GTGGCGACGATGTTGTGACTCTGGAGGTTTTTCTGCAAGAACTGCTGACATCGTTAGTAAACTTAGGTCT	G
1404445	Fwd	-	cg1511	TTTAGTGCAGGAACTCCAAAACTTTTGGTCACACACTCTAGCGTTTTTGGGCACGGTATTGTTGTGCGGT	A
1405276	Fwd	-	cg1512	AACTTCTTCAACGCAATTTCCCGTCGTAGCAGATCCCTTCTGGATCCCATTCTTAGGTATCATGGGTGGC	C
1406129	Rev	-	-	CGACATTCCTGGTGTAAATATCTCGCACCAGCAGTGTTTTGAGGAGCGCGGTCCTGCTATCCTGAAATCT	G
1407585	Rev	-	cg1514	CCCTTAGATAAATATTGAAATATGAATTTAATAATAGATTCCGAACGAAATCGGTGTTAGCGTCTGTGCT	G
1407590	Rev	1407585	cg1514	AAAAACCCTTAGATAAATATTGAAATATGAATTTAATAATAGATTCCGAACGAAATCGGTGTTAGCGTCT	G
1408422	Rev	-	-	CTCCAAGATTCTAAGACTTTTGCGAACTAGTTGATCTGCCGCCGGGATGTTTTCCGCTAGTGTACCCGCT	A
1408439	Fwd	-	-	CAAACACCGCAGGCGCAAGATATTTACACCAGCAATCTCGGCGCACCGTGTTATAGCGGGTACACTAGCG	G
1409389	Rev	1409621	cg1517	TTCCTATAACAATTAGGGGATTTTATAGGTTAAGGCTCATTTCGCGAAAATATATGCAACAGTAGAAATC	A
1409621	Rev	-	cg1517	TCTGTAGCTCGCGCTGGTGTAAGGGTGTTCCGGGTGTGTAGGTAAAGCCTAACGCTTATAGGCTGCAAGG	A
1409828	Rev	1409621	-	TGTCCGGCACGCAGGATCTTCACCATTCCGAGCTGTATTGTCTCGCCATTGTCCCGATATAGTTTTACAT	G
1409997	Fwd	1410040	-	GACTGAGGAAGTCGCACAGTGCCTTTTGTCATGCAGGGCGCTGAAGAATAAATTTGTTTACAATTTTAGT	G
1410040	Fwd	-	-	AAGAATAAATTTGTTTACAATTTTAGTGTAGGAAATGCGCGCGAACAGCGTCGAAGGTATGCTCATTTAC	G
1410544	Fwd	-	-	GAAGTCGGAAAAATCACTTGGGAATGGATGAAACTGTCGAGGTCCGCAGCCAGAAAGTAGAGTTGGTCAA	G
1411269	Rev	-	-	CTTCCTCTCCGGCGCTCTTCCAGTGGCACCAGTAGGTGCACACTTTGGTCAAAACTGGGAGGATGAGTAA	A
1411461	Rev	1411269	cg1519	CTAATCCAATTGCCTCAGGAGCAATCCCTGAGGTTTATCATCAAGATTAGAGGGCTCTATCATGGTTGCT	A
1412808	Fwd	-	-	CTCCAGAGAAAATCACAACCGAGAGCACAATGATCGTTGTCACTGCAAGAGCTGTGTACGCTTTCACATT	A
1413666	Fwd	-	cg1523	AGAACAAATAAGAATGTTTTTATGCTAGCAGTATGTACGTATTCAGGTATTAAGTGGATATGCTTAAGCT	C
1414488	Fwd	-	scg2730	AGCAGATAGGCACCACCTGTACCTAGCGCAAGTAGTAAGAGAACAATCGCCTGCCAGGTAAGATATATGC	C
1414543	Rev	-	cg1524	CATAAAAAAATTACTAACTCGTTCACGTGTCTGAGCTATACGGACGGAATCAGTTCCGTACAATATAAGC	A
1414875	Rev	-	-	GATAATGGGCATTAAGCGCAATAATACCCCCGTAACATCTTCATGTTACGGGGGTATTATTATGATTTGC	A
1414933	Fwd	-	-	TCTAAAATGTGATGCAAATCATAATAATACCCCCGTAACATGAAGATGTTACGGGGGTATTATTGCGCTT	A
1415260	Fwd	-	-	GAATGGAAATTAGGGGTCTGGTTTGGGTGAATGTGTCGCTAATTTTTCCACTCGCCTACACTCGGGAGGC	G
1415661	Fwd	-	-	AAATCGATTTTGAGGCTGATGATGTGATCGCCACGTTGTCTGTGGCGGCGAAACCTTTAGGCTTTAAGAC	G
1419429	Fwd	-	-	AACAGTGATCGCTTATGCCGGTACTACTGGTACCTGTTTAAAAGTCAGCCCCAACGCCTATGTTGAAGAT	A
1420343	Fwd	-	-	AACTTCTGGCCAATTGGACAGGTAATGACAGCCCCTCCCTCAGCACAGAACTTGGTGACACTATTTAATT	A
1422365	Rev	-	-	TACATGACGCAACGACACGCCTAATAAACAGTACGCCGTTTGCGCAGCTAGAGCAAATAGAATGGCAAAA	A
1422416	Fwd	-	-	TCAGTATCGTATGTGCCCATTTTTGCCATTCTATTTGCTCTAGCTGCGCAAACGGCGTACTGTTTATTAG	G
1422683	Fwd	1422416	-	TGCTGAGGACTTCCTTGCAGCAATCGACGCAACCATCAAGTACTTCAACGATGGCGATATCGTTGAAGGC	A
1423382	Rev	-	-	GGAACGATCTGGCCCACAGCGTGAGTGCGAGCGAAGACGCGCCATGGGTCTTCCTGGGTAGCCTTCAGGG	A
1424429	Fwd	-	cg1537	AAAGTATTACCTTTTTGGTTTGTCTGTATTCAGCTTGTTTTGGGTGGGTTTCCGGCTTATCATGATGGGT	G
1426746	Fwd	-	-	CCTGCAGATCAGGCAAATTCTTCCACGACTGTGATCAAGGTCAACGGCAAGAACGAGTAACCTGGGATCC	A
1427668	Fwd	-	cg1540	GGATTACATACCAGAAGATTAATACTTGAAAGTAGGGTTAACCGCGCTCTGATCTGGTACTTCTGAGATA	G
1428987	Fwd	-	-	TGCAGATCTCAATCTCATGAGCCAGGTCCGTAAGATCCACCTGAGCAGAGGCTTTGATACGCTGTTCCAC	T
1435572	Fwd	-	-	AAAGCGCTTGCTTGCACGCTGTTTTGCTGCGGGCCGCAACGTGTCCACCCTGTGGCGTATCCTAGAATGC	A
1437736	Fwd	1437741	cg1551	ATCTAAGTCAGCTTGCTCACTTAAAGCTTCGAAATAAGCCCTTAAACTCTCATTCTTTTGTTAGACTTGT	T
1437741	Fwd	-	cg1551	AGTCAGCTTGCTCACTTAAAGCTTCGAAATAAGCCCTTAAACTCTCATTCTTTTGTTAGACTTGTTCACT	A
1438716	Rev	-	-	TGAAGATAGCACTATCAAAAAGTAAGTGCAATACTTTTGTTAGAAACTTTTTAGGGATAGGATTATCGCC	A
1438792	Fwd	-	cg1553	TAATCCTATCCCTAAAAAGTTTCTAACAAAAGTATTGCACTTACTTTTTGATAGTGCTATCTTCAGTTGT	G
1441999	Rev	-	cg1555	TTTTTCACCCATTGTTCCCGCTTTAACCGCTATCTGGAATGATTGATAGCTCCCAAGTGTTGTATCTATT	C
1442400	Fwd	-	-	TGGCGTTAGCCTGCGCAGCCTCAAGCCAGTCACCGCTGTTCTCCTCAAGGTAAGAGGTAGCCTTGTGAGC	G
1443137	Rev	-	cg1556	TTCCTGAGAATTTCCTGCAAAAGATGGAAACCTGCCAACCTCGTCGCCAATACCTAGGTACGATCGGACG	A
1443744	Fwd	1443908	cg1560	GTCTGCGTGGCGGTGGGTGGTCAACACTTTGGTGATGGTCACACCGGCATCTTCGGCTAATTTAAGTAGT	G
1443859	Rev	-	-	TTTTTGTCGCTTCAAAAAATACACCTTCGAACATAGCATCGAACAAGGTGTTTCCGCTAGTCTGAACCAC	A
1443908	Fwd	-	cg1560	GAAGAGTGAGCTCGTTAGTCATGTGGTTCAGACTAGCGGAAACACCTTGTTCGATGCTATGTTCGAAGGT	G
1448913	Rev	-	-	CAGTATAACGAATTAGCGTCACTAGAATAATCGGGCTGTTTAGTTCTTCACACCAACATAATCTTATGTA	A
1449053	Fwd	-	scg2880	GTCGACCCCCGCGGAAGTCCTCTGAACAGCGATTTTGTGTTTAGCGGGGGAGGGTGTTAGAGTTTATACC	A
1451478	Rev	-	cg1566	GTGAATCTATGCAGTGACTGAATCGGAATCCTTCGCACCAAATGGATAAGACTCGGTGTACTTTAGCAAC	A
1451641	Fwd	-	cg1567	TTGCGACTAGATTGGAAACTATGTGCCAATGATCAATCCCCGTGTCCACCCCAGGAGATATGGTTCCAGG	A
1457603	Fwd	-	-	TCCTTTTCTGTGGGCTTTTTAAGGATAGGGAGCAAAGTTGACCGCACGGTTAACTGTTAGTGTTATGAGC	A
1458453	Fwd	-	cg1574	TACGAATCCTCCAAGGCACTATTCGCCGGTGAGTAAACCCCAATTCATGCCCAGCGGGTATGATGGCGGG	G
1462343	Rev	-	-	ACTTCGATTTCACGGCAGCAATTTCACATCAGCGGGTTCTCGGGGGCGATTTCTTACCTACAATACTGCT	A
1462502	Fwd	-	cg1577	GGGAGCTGAGGAAACAGTTAGTTTTTGCTTAAACACCCAAAATACAGTAACTGGTGTTACTGTTGTGACT	G
1464053	Rev	-	-	GAATAAACAGCGGGAACGTCAGGTAGAACAGCATTTCCGCGCCCAGCGACCACGATGGTACATTCAATCC	A
1464642	Fwd	-	-	GAGAGACATTGAAGGCAAGAGTGGGGAAATCGCCTCGCCTCGCGCAGTTTTGTTGGGTAATATTTCCTTT	G
1464972	Fwd	-	cg1579	GCCGTTAAAAGTTGAGACTCGCGCTGAGAATCTCACAGAAAACTCCGAAGCTCCCGCTAAGGTAGCTACC	G
1465550	Fwd	-	-	CCCCCGCAATGAATCAAAAATTTATGCATGAATAATTTGCATGATCATGCATAACGTGTATGGTGTAACT	A
1465749	Rev	-	-	TGCAATTTCTGCAGAGAATCCGTGTGGAAGTCCTAGAAATACGACATCATGACCGGCTAGAGTTTCAGCT	G
1471571	Fwd	-	cg1586	CACCACTTAAAGCGCCCCTAGTTCAAGGCTTGTTAATCGCTTGTTAATGCAGGCAGGTAAGGTATAACCC	G
1472778	Fwd	-	cg1588	CAGGTTCCATCACCATCAATGGTCGTCGTTCCAGCCACTCCCTGTACGACTTCAACCTGGCTACCTACGA	C
1474444	Fwd	-	-	ATAAGCATTAGTTTATGGCCTGTGCTGCTTTCCGATTGCGGGAGTTGCACAGGCCATTTATTATCAATTC	A
1474813	Rev	-	-	CCCTTGGTTTCCAACATGTCGGTGATGGTTCCGAATGTTGCTACCGCCATAGGCGAATAGAATGGGGTGA	A
1475291	Rev	-	-	CGCGCCGACGTCACTCAAGCTAACCACCGTATGCGTGCTGTACACGGTGGGGCTTGGATACACTAGTTCC	A
1477810	Fwd	-	-	ACTGCCAGAAGAATTCCGGGAATAGCCACTCAATGCAGTTAAGTTTTTCCTGCCCGGTAGGATGGTCCGT	A
1479908	Rev	-	cg1595	GTATTCTTCTGAGAGCATTTTTGAACCGAAGACTATGACTAGACATTCGGACAATAGTAAGATGTGAGCT	G
1480310	Fwd	1480420	-	GGGGTCTGCGTTGAAATCGTGTTTAACCTGCAGGTTTGTTCTTGCGTGAGGGGCTGTGTAGATTAATTCG	A
1480413	Fwd	1480420	-	AAGGGAAAGCACATCAAGGTGACACGGAGATTAATTCGAAGTTGACTTCAAATTTTGAATGAACTACGAT	G
1480420	Fwd	-	-	AGCACATCAAGGTGACACGGAGATTAATTCGAAGTTGACTTCAAATTTTGAATGAACTACGATGAATCTT	C
1480439	Rev	-	-	ATAATAAATGGCACACTATTGAGTTCTCAAACAACATACGCACACTCTGAAAACAAGATACAATGTTTGT	T
1480827	Fwd	-	16S_rRNA_copy_F	TGGTTGGTGGGGGTGTTGTTGTTTTTGTCAGGTGTTGGGCTTTTCACGGCCTAAACAATCTATTTATTGT	T
1482520	Fwd	1482524	23S_rRNA_copy_F	GTGGAGATGACCCCTAGGGTGACAACAACAAGACCACATGGTCTTGAACAATGAGTGGCATGCTGTTGGG	T
1482524	Fwd	-	23S_rRNA_copy_F	AGATGACCCCTAGGGTGACAACAACAAGACCACATGGTCTTGAACAATGAGTGGCATGCTGTTGGGTGTC	T
1482644	Fwd	1482524	23S_rRNA_copy_F	CTAACATCGAGCATCGTCAACACGGGTAGAGAATGTTGTGTTCTTTGGTTGTGGTGGGGGTGGTGTGTTG	T
1482651	Fwd	1482524	23S_rRNA_copy_F	CGAGCATCGTCAACACGGGTAGAGAATGTTGTGTTCTTTGGTTGTGGTGGGGGTGGTGTGTTGTGTGAGA	A
1485901	Fwd	-	5S_rRNA_copy_F	ACTTATGGTTTGGTGTAACGCAACGTAACGAAAACAGAACAGTATGTGTTCGCGTCCATTATGCAGTGTC	T
1486107	Fwd	1485901	cg1597	TGTGGGAGAGTAGGTTACCGCCGACCAAAAACTTAAAAGTGAAATAGAAAGAGTGTGATTCAATGGTAGA	G
1487509	Fwd	-	-	AGGACGGCTACCTCGATGCAGAGGAGCGTATCGAGCAGCTCGATAATGGGAACAACTAGACTATTGGTCT	A
1489436	Fwd	-	cg1601	TGGGCCTGAGCTTGAAGCATGTTGTTGCATCCCCGCTGCCCGGCCCGTCAGGCAACGTAGAATACTTCCT	G
1490570	Fwd	-	-	TTCGAACAATTTTCGAGGATTTAGAAAAAACGTTCGCATAAATTGTTAGAACTGATGTACACTTTGAGGC	A
1492420	Fwd	-	-	AAGAGTTTTCTTGGAATTTTTTAGGCGCGCCTCCACCAAAGGTTGAGACTTTGGTTCCACAATGGGCTGC	A
1493976	Fwd	-	-	ACGTTGCCGATGTGTCATGGCTGTTGCAGCAAGCAGGAGCTATTAATGCTGGATCCATTACACTTGAGGA	G
1494734	Fwd	-	cg1606	AGATACCAGAAAAAGGGTCTCTGAACTGGCATTATTTTTAACCCCAATTGCTGTGTTATGCTGGGGTTCC	G
1496660	Fwd	-	-	TCCACTGTTTTACGGCCTGGTGAAGACCGCTTTGGAGCTGCGTGTCCACCCTTAGATCTACAATGTGATC	A
1498335	Fwd	-	-	TTTCAACTCGATGTGCCTCCAATGAGCCGTATCGCGGAGTAGCTGTCGATCATGCGTTACCATGATCACT	G
1499936	Rev	-	cg1609	ACCAGCTCTGCAAATTGAGCGTTGCCTACCGTCATTGCTTTATCTTTGCCACTTTATTAAAGTAAGCGGA	A
1500095	Fwd	-	cg1610	TCACTATTAGAGTTTGCATGAAACGGCGTGTGGGGCAACAGAATGAGTTAGACATCTATATCCTGAATGT	A
1501196	Fwd	-	cg1611	TAAAAACCACGCCTCCTTGTGCGGGCCTGTCAGTAACTGTTATCGCAGGTTCATGCGTTAAGGTGTGGAA	G
1502222	Fwd	-	-	GTGACTGGGAGTAATCAGTTTTTCTTAAGGAAACGTTGCTGAATTAGTTTTAGTGACCTAAGCTACAAGA	G
1502938	Rev	-	-	TTAGGTCACAAAATGATTTCAGTCGTGAGAACCATCACATATAAGACATCTCATGATCTAACATTTCTTC	A
1503177	Fwd	-	-	TGAATTAAATGCTGTGAACTACCGCGAACTCCTCCCATTCAAGTGGTGTTAAGCACTAAGATGGCAGGTT	A
1503324	Fwd	1503177	-	AACCGTTGACTGGTTGTCACACAACCTTGACCGGGATGATGTCATCGTGTTGTGTGCCACAATGGAGGAT	G
1504068	Fwd	-	-	CTCTTGGGCGGAGTGGGGCAACCCGGCAAACCAAAAGCCGATTGCTTAACGCCCGCTATGATAACCACTC	A
1504579	Rev	-	-	GCTTTAGAAGTCTTCATCAATGGAGTCAACATCCGGCAAAAGCGGTGCTAGATCTGGTAATTTATCCAAA	G
1504703	Fwd	-	cg1615	ATGAAGACTTCTAAAGCATCAGTTAAAGCCCCGACTATTAAAATCTCCTAAAATAGGCTAGAATTCACGG	G
1505674	Rev	-	-	CGATGAGGCCACCGGCAGGCATGTTGGAAATTTCCGTCACAGTTGGACCACCTTGTATAAGCTGGTCAGC	T
1508829	Rev	-	cg1618	CCAAACTGATCTATACGTCCTGTTGAAGTAGAGAAGCTTTCTGGTCAAGTTCCTTGAGTATGGTGGTCGA	A
1509398	Rev	-	cg1619	CGACAATCCAGTGGAACTTCCCTATCGCTGTGATGCATTTTTACTTTCACGTTCCGGTACCCTGGCAGGC	A
1509412	Rev	1509398	cg1619	TTGGGTTTCAGTCCCGACAATCCAGTGGAACTTCCCTATCGCTGTGATGCATTTTTACTTTCACGTTCCG	G
1510199	Rev	-	cg1620	TGTATCTCATGAGCACGTTAAGCGATATATCGCTAGTGAAGGTGGTGGTAGCCCGCTAGGATTAACATCT	G
1510280	Fwd	-	cg1621	CCTAGCGGGCTACCACCACCTTCACTAGCGATATATCGCTTAACGTGCTCATGAGATACAGTATCTCCTT	G
1513803	Rev	-	-	GCGGCCCAACTTCCGCCTTTTTCTCCCCAAACACTGGTTAATTCATCAAAGGCGCCGGGTAGAATTTCCA	C
1516047	Rev	-	cg1624	TCCTGTGAAGTTGCTTTCAATTGGTGTGCGCTCTCCCATGCAGCAGCATAATCAGGGAAAAATAGGAACT	G
1516393	Fwd	-	-	TTTGGTTTAATACGCACGTTTTGACGCGCAAGAACTGCAGATCGAGACCAAAGAGAGGTAGATTTTTGAG	G
1518474	Rev	-	cg1628	GGGTAAGAGTTGTGCAACGACATACCGCACGCATGGTGACCTGCGCGAAAGATATGCATAAAGTGATGAT	G
1518605	Fwd	-	cg1629	ACTCTTACCCACCAGTGCAATGTAGGTCACGTCGTATCACGTCTGAGGGTGATTGAGTAGGGTTAAACAG	A
1520939	Fwd	1521036	cg1630	AACCCACTTGCGGGTAGTGGTAACTCAGTGATCAGTGGCATAGGAAATATCTTTAGATAACCTGAGAACT	A
1521036	Fwd	-	cg1630	CAGGAAATTCTAGGATCTTACGGAGGGTAACTCCGCACTCAACATCTAGACAAAGGCTATGATGAAAATC	G
1521601	Fwd	-	cg1631	TTCACTGCAAACAGTGCGGTTGCAGGATACATACCTATCTTGCAACCGTTTTGTGTATAGAATGCCTAAA	A
1523154	Fwd	-	cg1633	TTTCAACTTGCTGGGGGTGTTTTTGGCGTGTTAGCAGATTTTAGCTTGACTCTGGTCTAGGGTAGAGACC	A
1524408	Rev	-	-	ACTTGTCAAAATGGGAGTTTTGGATTTTCGCACCACCGGCAGCACTCGAAAACGTGTTTATACTTGAACT	A
1526032	Rev	-	cg1636	CTGAACGAGCAAAACCCATCCGTGACCGGCTTGTCTCCATTACTAAACAAGCTCTACAGGCTAGTATTTA	G
1526925	Rev	-	-	TCATCGAAGAATACGTGGGCACCGTCAACGATTGGACTCACGAAAGCTCCGACGACTAGAAATAGTAACT	G
1529558	Rev	1529648	cg1640	TGCTCTTCCAGCACCTGGACAGCAGCAGCCAAAGCGGGAACAAAAAAATACCCATAATCGTTCTGATTCC	A
1529648	Rev	-	cg1640	AAAAGCAGGCGTGACAGCCGCTGAGGTAAAAGTCAACGAAAACTCACCTGAATTGGCTAAAATTACTGGT	G
1529762	Rev	1529648	-	AGAACACAAAGCGTATTTGCACCGCGCTGGTCGTACTGCACGAGCCGGAACTTCCGGTACAGTTGTGACT	C
1530798	Rev	-	cg1641	AAAGCACTAGCTCAGCGATTAAAAGTTCCCATGATCACTTTTCAACCAGCACCGACTAGAGTTAGTGGGC	A
1533259	Rev	-	-	CCCCAAATGGTCACACCTTTTAGGCCGATTTTGCTGACACCGGGCTATGCCGTCAAGTACGATCAATAAC	A
1533400	Fwd	-	-	GTAGTGGCGATTTTACCAGGTCACAGGAGGTGAAAATCCAACCATTTTAGGCCGACTAGAGTAATTAATT	A
1533882	Fwd	-	-	GCGGAGAAGTCGTCGCACGAACCACACTGCGCACCATGGTGCTGAACAAGTAGCCCTATACTCGGGCACC	A
1534508	Fwd	-	-	TCTTAGTGGCGGTATTTACCAAGAAGTAACACCTCTATCTTGCACCTGATCTGGCGTAGACTCATAAGTT	A
1536991	Rev	-	cg1648	ATCAACATCCGTACCTCTGCGGTATTGGGCATCGTTGGTGCAGGTGGTATCGGTAGTATGCTTGCCAATT	A
1540494	Fwd	-	-	AAGTTAAGAAGATGAGACCCGGGAAGAAACCCAGGCAAGGAGAGGGAGATCAGCGATAGAATCTCCACGC	A
1541582	Rev	-	-	GTCTCCGCACCATCACACATCACGATGGCCTATACCGACTTCCTCATCGCACGCACCTACACTGAGGACT	A
1544485	Rev	-	cg1655	TTTGATTCTGCCCGCATTCTTGGACGTGTGATGTACGGCAGGTGAATTCCGCTTTGCTAGGCTGAATACT	A
1546118	Rev	-	cg1656	TTTCTCCGAACGGACAGAAAAGCATGACCCGATCCTGTTTGTTTCCGTAGGAAGTACTATTGTTTAACGC	G
1546214	Rev	1546118	cg1656	TTTAATCCAGCACGGATAAAAAGTTCTGACATTTGACGTGACATATGCCATACCAACGTGCATACTTATT	C
1546361	Fwd	-	cg1657	ATATCGCCGGATTAAACCCACTTCGACGCGCCTTCACTCCCGAATCGTCATGCGCACGTACACTACTTTT	A
1548342	Fwd	-	-	GCTGCGATTACCGATGCCATACGACAGAATCCACGTGGTAACCAGGTAGAACAAGGTATAAGTGGACAGC	A
1548341	Rev	-	-	AGGTGAAGTCTCCGCTCAAGGAGCTGTTCAAGACTTCCCCTGGCCCTGTTGTGCAGGCTACTTTGATCAT	G
1549198	Rev	-	cg1658	GAAACCATAGCGCCTAACATCTCATTGTATGGGATTGACTCTAATAATCTCCTGTGGAAACATCGCAAGG	G
1549907	Rev	-	-	TCCCTAGAAATCAAGTGAGCATTCATCTCATTGCAGAACGTTGAAGCATCATTGACTAGGATATGTAGAC	A
1550763	Fwd	-	cg1661	TTCGCTTGCTGGCGCCTGGATCGGACACCATGGTGGAGGAAAGTTTGGCAAGTGGGCTACGATTCTTGGC	G
1550903	Rev	-	-	CCTGTAGAGCCTGGCCACTGCAAACCCACCAGTGCTCCGGCGATAAGAGCCGTGATATACAGTGGGATTT	G
1551896	Fwd	-	cg1662	AAAGCAGACATACAGGAAACTTTCAGGCATAGGGGAGTCATGAAACAGAACGGCAAGCTAAGGTGACATA	G
1552474	Fwd	-	-	TGGGCGATCGCCGCTTAGGGTTTTAAGGGTCAATCCGCCACACATATAGCCCGAGACGATAATGAACGTT	A
1553042	Fwd	-	-	GACATAATGTACATTATCGGACAATTATCCATATCTGGCCATGTCGCAGGCCGCTGGTAAGTTTAAGCCC	A
1553737	Rev	-	-	CTTAGGCGGGGGAAAACATAAGGGTAGCTGGTGTTTTGGTGGGTCACAAATTATCAGGTTTAATGTCAGA	G
1554360	Fwd	-	-	GATTGCGTTGTCGTTGCTGGGTGTAGCCAAGCTGATGCGGTTCATTCCGCGTTCCGTTATGCTCGGATTT	G
1556177	Rev	-	cg1665	CTGTTTCTATGTATTAAAGATCACACCGAGTGGTGGAATTTCCTCAAGTGATTTACCCACAATGGACTTT	G
1556266	Fwd	-	-	ATCACTTGAGGAAATTCCACCACTCGGTGTGATCTTTAATACATAGAAACAGATCTGTTACCCTTATGAA	A
1557497	Fwd	1557705	-	AGAGCGAATCTTTGAGTTCGCTTGCCCGATCTGGGGACATAATCACTGCTTCTGCGGGAATACTTGTGCC	A
1557640	Rev	-	-	GATCAGACCTATAAGTATAGCCAAAACCCCCGAATCGTTGTATGGGAGGCAATCGACTAAGGTGTTAAAG	G
1557705	Fwd	-	cg1671	CTGCACCTTTAACACCTTAGTCGATTGCCTCCCATACAACGATTCGGGGGTTTTGGCTATACTTATAGGT	C
1557782	Fwd	1557705	cg1671	CATTTCAAGGGCAGCTGTTGTGACTGGCAGCGTGTCGTTTTATTTGCACACTAGCAGGTAAACTGTGTGA	G
1559455	Rev	-	cg1672	TCAAGGACACTGTCACCATCGCAGCGCGGGTTGGTTTCTATGTTGAATTACTGTTGGTTATCATTGGTGT	A
1559508	Rev	1559455	cg1672	TTCCCAAAACACCCGAATTTTTGAGGCCGCCACCTTGACGGAATCCATTCCACTCAAGGACACTGTCACC	A
1559589	Rev	1559455	cg1672	GCGTGCCATCGAATTTGATAGGGCGGTGGTTGTTGCAGCTACATCGGGTGTTTCGGCTATCGTCAACCCT	G
1561524	Rev	-	-	ACCCAACAGTTTTCTAGGTCACAGGGATCCATTAGCCATTTGGTCCTTGTCGAAAGGTATGGTGGGGCAT	G
1563208	Rev	-	-	GAAACAGACTGAAAAACAACATCGCTCGACATGCGCGTAATCCTAACCCGCGCACACTAATGTGGCCGAT	A
1563247	Fwd	-	-	ACCCGTGTGTCGTTGAGGTTGGTGTAGCCCATATCGGCCACATTAGTGTGCGCGGGTTAGGATTACGCGC	A
1565281	Rev	-	-	GTTTCACAGTCACTTATTCTATGCAGGATTCACCATGTATATCGTGGGGATTTGTCTACAATTAGTGGTT	A
1565963	Fwd	-	-	GCGCCAGTAGATGAGAAGGATTCATCGATAGCCAGAAGCTTCAATGACCATCTTGCATAGGCTTATCTTT	C
1567905	Rev	-	-	CGTCCAGCAGATTTGATTCTGACAGTGTGGTTTGATCGCACACCTGCCTAGGCTACTAGGGTTGGAGACT	A
1567935	Fwd	-	-	TATACCGATGTGGGGAAATTGTTTGTTGAAGGATCACTCATAGTCTCCAACCCTAGTAGCCTAGGCAGGT	G
1571370	Rev	-	-	ATAAGCTATAAACCCGGGCGCGCCGACTTCGGTGACGTGCTCTAGGGCCTAGCCAGGTACCCTTAGAGGC	A
1572976	Rev	-	cg1685	GTCCCGAAGATCTTCGGAAATGCATAAAGCAAAAGGCTTTTAGTGGTTTGTCAGCGTATGATCATCACGT	A
1575102	Rev	-	cg1687	ATACCGCTCCTGATACAACACGTGCTCATTTGCGCGGGCGAATCCTTAAAGCGGCGGATACTCTGGGAGT	A
1576770	Rev	-	cg1689	CCCTAGAATCACCTCAGGGGTGAGCCAAACCCCTTCAACTAACCCATGTGACGGCGCTAACGTGTGATGG	A
1579989	Rev	-	-	CTCGTCCGCAGCGTAAGGCACGTCGATAAAAAGACCTAGTTGGAGGGCGTAAAGGGTTAGAGTGGTGACC	A
1580316	Rev	-	-	ACCTGAAAGAAGTCACCGTTGAGGATCTCGGCGGACCTGTTGACCGCATCATCTTGGATATGCTTGAGCC	G
1580908	Rev	-	cg1692	GAAATGGCCGGAGTGAAGGATCTGATGTGGTTTGAACAAGCCCTGGAAGCCTATCTGGTAAATTAACGCC	G
1582175	Rev	-	-	TGACATTGTGGATTCGCATTGTGGATTCGGGGGCCCGCGCTGTTTCCAAGAATTTGGCTACCCTTGTTCT	A
1582271	Fwd	-	cg1694	AAACAGCGCGGGCCCCCGAATCCACAATGCGAATCCACAATGTCACCTGAAGCCGTTAAAGTAGGTGATC	A
1583233	Fwd	-	cg1695	TAGGGAAAATGCAGGTTAGGGACGCTTTACCTGCGTTGCGCGGGATTCAAACATGGATATCATTTTTAAC	A
1584637	Rev	-	-	CGGCCGACCGTTTTGGTAAGAAGCAGATCCTGCTCATCTTTGTCGGCTTGGGAACGGTAGCATCACTATT	C
1584647	Fwd	-	-	AGAAAAACCGTGAACAAAACGCACAGCAACCAGCGCTGGTAGTGAGGCAGCTGGAATATAGAATAGTGAT	G
1585229	Fwd	-	-	CCCCTTCGCACCGTCCCATATGACCGAAAATCGATTGACTGGGAAGCTTCGGCCATATAGTCTGCTCCGC	G
1585845	Fwd	-	-	AGACCTTGAAGCAGACCTGGTTGACCACTTCTGGGATCACTGGGTTGACCTTGGCTGGCATGATGGAGGA	A
1586533	Rev	-	-	CTTCCAGCACAAAAAGCAGAAGCAATTGTCTGGGCTTGTGATCAGATCCTCATTGAGGAACGCTGTATGG	A
1586997	Rev	-	cg1697	GTTTTAACTACCCCCGAAAATGTAGTGGGTAGTTCCACACTGCCTCTTACAAGTACGTAGGATAATCCAC	A
1588192	Rev	-	-	AGTGAAATTATTCGACTAATATCCTCCCCCAAACACACATTGATAACTGTTGTGTGGAAGAATGTACCGA	G
1588971	Rev	-	-	TCTAACACCTTTGAGAGGGAAAACTTTCCCGCACATTGCAGATCGTGCCACTTTAACTAAGGTTGACGGC	A
1592703	Rev	-	cg1701	AGGCGGCGTTGAAAATGAACTACGAATGAAAAGTTCGGGAATTGTCTAATCCGTACTAAGCTGTCTACAC	A
1592810	Fwd	-	-	ACTTTTCATTCGTAGTTCATTTTCAACGCCGCCTAAGCAACACAGGCAAAGCGCCACTAGTCTCGGTCGC	A
1594169	Fwd	-	-	TCTACAGAAACTGATCGACTAACTGGAATTTCATAACGCCGTTCATATTCTGTCAGGTAATCTACGACAT	G
1594789	Rev	-	-	TCGGTATATTGATACCTGTCGATATTCAAAATACTTTCAATATCGACATTCGTCAATATATAGTGGATTT	A
1594840	Fwd	-	cg1705	ATTGTGTGGAGAGTGGTCATAAATCCACTATATATTGACGAATGTCGATATTGAAAGTATTTTGAATATC	G
1596607	Rev	-	-	CTTCTGCCAAAATTGGCAGGTGCGTATGGATTTTTGCTGTTCTCGCCAACGACACATACGATTCAAAAAT	A
1597688	Rev	-	-	CATCGTGGTCGCAGCCATTGATGCCCTCCTGGGCGTGCAGCTCTAGGAAATTTCAGGAACAATACATCTC	A
1598124	Fwd	-	-	GGCGGGAAACAAATTCCAGGTTGCCCAAAGACTTGGACATTTTCACGCCATCTTGGGATATCATGCCAGC	G
1598975	Rev	-	-	ATGAGCCTGCACATAGCTTGCAAATAGCTTGTCGCGGAAATAATTACGGAAAGAAGATAGAGTAAAACCC	A
1599116	Rev	1598975	cg1709	CCGCCGCATTCGTGTTGGCGGATTTTTTGGTTTGTGGAATAGGTGCACTGGCGGCTTGGTTGAAGTTTCA	G
1600090	Rev	-	-	ACTTGAACCGACCATTCGCTGTTTCACGCCCACCACACTACTGAGGTCATAAGGTAGTACGGTAGATCGG	G
1600134	Fwd	-	-	GGCTAGGAGGGTTATCTCTTCATTCACCCGATCTACCGTACTACCTTATGACCTCAGTAGTGTGGTGGGC	G
1601122	Fwd	-	-	ATCACACAAGCCCTTGATGATGTCTCCCTGTGACTTGGTCCAATTACATTCACTGGTAATCTGAAACCTT	G
1602132	Rev	-	-	TAGACGGTTTGACGCAGCTTGCGGGTGGGGGATTGCTTGCTCATGGGTGTCCTTTTTAAGATGCTGGGTT	G
1602266	Fwd	-	-	CCGTCTACGATGCCAGCCTCAAAGTGATGTTCACCCTGCGCCCCGAACGCATCCACGGGATAATGAACAA	A
1603647	Rev	-	-	AATATGGAATCCGAAACTCGCTGTGGGCGGACAAGGTGCCATTTCCGAGGAAAGGGGTACGGTTTGTGAC	G
1606090	Fwd	-	scg3060	TGGTGCGTCTTAATGGTGCGCGTGATGATGGGTCTGTACAGGAGAGGGTTGGTGGTGTAGCGTCGCTGTT	A
1606731	Rev	-	cg1717	AACCTGTATTTCCACACTCTTGGCAGGTCAATTGTGTGGGGATGGTACGAGAACTAGTAGGGTATGTCAC	A
1607278	Rev	-	-	TATCAACGATGGAGTGCTCAATAGTTCAAATCCACCACAAACTCTAGAGATTTGGGGTAGAAACGAAGAC	A
1608867	Fwd	-	-	GGCGACGTGCCAAGGTGTTGATCACCAATTGCAGCAGCGCGCGACCGGCAGTTTCTGCTAAAATTCCAGC	G
1610395	Fwd	-	-	CGAATTACGTGGCGTAGTAACCAACTTGCCCGAAAGCTCAAGGCGCAAGTTGTGCACTACCCTGGCACTC	G
1610735	Rev	-	-	CTAAAAAGACAAAGTTGTACTTACAGCTTTGTAAGTACTGTCCGTATAAAGCTGCGGTAGTGTTTTCGCC	A
1611244	Fwd	-	-	ATTACTTCTTGTACAGGGTGATTTTCTGTTTCTCCTACGGCTGCTCAAAAATGCATTGTATACTGCGACC	A
1611703	Fwd	-	-	ACATTGGTATGGGGTTGCCTCTGACATCGTTTGAGCTCTCCATCCTTTTCATTTCGCTATTCTGGTATCC	A
1617918	Rev	-	cg1726	TGCACCCCCGTGATCAAAATATTCCGCCATTTTGAATGTATTGAAACAAAGTTCTCGTTATCGTAGTAGA	A
1618006	Fwd	-	cg1727	AACTTTGTTTCAATACATTCAAAATGGCGGAATATTTTGATCACGGGGGTGCAACTGTATGGTGTTTTCT	A
1618794	Fwd	-	cg1728	TAGGTATCTTTTTAGATCAAAAGATGCCAGTCAAGCCTGGAAAGTAGACAATATAAGGTAGGGTTGGAGA	A
1621564	Rev	-	-	CTGATTTTTCGGGTGTGTTTTTGCGTGGCGAGCCCTGCCTGGCCCTTCCAAATTATGTAGGGTGGCCTGC	G
1622476	Rev	-	-	ATAAACGTTTGCTCGAATTTCCATAGTGTTAGGGAAGTGTAGTGCAGTGCTTTGACTAGGGTGGTGAGCT	A
1622520	Fwd	-	cg1733	GCCTGCATAGGGGTCTGAAAAACTCATAGCTCACCACCCTAGTCAAAGCACTGCACTACACTTCCCTAAC	A
1624417	Rev	-	-	CCTCCTATGAATCTTGATGTGGTTCATGCGTTTTTATGCAATATCAACCAAAAGTTGGTACGATCCTCAT	A
1626662	Rev	-	cg1735	TCTGGCCTTTTGTTATGTAACTGTTGTGAAAGATGTATCAAAAGTTACCAAGGTGACTTAATGTTCAGAT	A
1627618	Rev	-	cg1736	GAGAAAAACATCGGATTCTCATTCCACAGAACTGTGGAAAAGGACCCTACGTCTTCATTATCCTAACAGT	A
1627631	Fwd	-	scg3110	AAATTCCATGACGTTATTGACGCGCCAAGAACCCCAACTTTCCCGCCAGAACGCTTGTACTGTTAGGATA	A
1630721	Fwd	-	cg1738	GCCATGAATAACCTTTCATGGCCAATGTGGTGGGGTCCTTTCTAATACGCCAAATTTTTCAAACCCATCC	T
1631380	Fwd	-	-	AACTGTCCGTAAACGCGACTAAACGACCCCTGATTCACACTTTCAGACTACAAGAACTAGACTAAGCGGT	A
1632796	Rev	-	-	TCAATGGTGTTGGCCCCGCTGCCTACTGGGCTTTCGGCAGGAAAAACTAAGAGTTGTTAGGGTGGCGCTC	A
1633071	Rev	1632796	-	CATGATTGCAAACATGGGTTCATGCTACAACGAGCGGTGGACACGACACTTTGGGTCTATCATTTGGGGT	A
1633127	Fwd	-	-	AAATAGAGTTGGCATACCCCAAATGATAGACCCAAAGTGTCGTGTCCACCGCTCGTTGTAGCATGAACCC	A
1634896	Fwd	-	cg1744	AATTCAAAGGTTAAAGAGCTGTTCACCTCATCGTGGGGTGAGCAGATCTGCTGAGGCGTATCATGGACTT	A
1637899	Rev	-	-	CTGGAGTATTCGCTCGTATTGCAGAGTCCTCAAGTCCCATCAAGGATCGCGCCGGGCTATCCTTATTTAC	G
1638623	Rev	-	-	ACAAAGAACTCTTCGTTGTCTTTTGCCCCAGAATTTCTAAATAAAGTATTTAGCGTGTCAGGGTAGAAGT	A
1640829	Rev	-	-	GTGAGAGTGGCAGCAGTCAGAATCATGAGCGCAAACGGATGCAGAGGTTTAAGGGATATATAATTCATAT	A
1641389	Rev	-	-	GCGTATTGGGCAGCTTCTTCAGTGAAGCCCTCTCCAACATCACTGGTTAATTGGCGATAGAGTCGTGCCT	G
1641769	Fwd	-	cg1752	AAGTTCCCTAGACACATGAAAAGTGTATCGACAATCGTCGACAGTCCCAGGAAAATTACGAAAAATGGTT	G
1644141	Rev	-	-	TGTAGGTGGCTGGGGGCGTCGAAAAGCAGCTTTATTGACCTGGCAACTTCAATTGATAGACTGTTAGGTT	G
1645839	Fwd	-	-	AGCCACTGTTTTCTCACAGCATGCCGATGTCACCGTTGGGAAGCGTTGCCATCGAGGTATATTGGATTGC	T
1648016	Fwd	-	-	CACAAAGCTTTTAAATTTCGAAAAACCACACGCTTGTGCGGGAAACTTCTCGCATAACTAGGGTGAGGGT	A
1649657	Rev	-	cg1760	GCGTGAATATCCGCGTCGGCCACCACTGCGCGTGGCCCGTGCACCGCAGCATGAACGTACAATCGACAGC	A
1655084	Rev	-	cg1765	TCTACGTCTATTTGCGCTGGTAGGGGGGAAGGGATTGGACACGGGAATGGAATTAGGGAACACTTGTGTT	G
1655366	Fwd	-	-	CCCCTTCGGGTCACCACCAGACTCTGATGCGAGGTAAATGTTCTCCGCTCCCTTGCGTAGAATGATGCGA	G
1655916	Rev	-	-	CACAGAGCCTTGTGCCAGATAAGAATAAATGTCTTGAGTAAACAGTGGGGCGGTGAGCATGATGGGCGCT	A
1657148	Fwd	-	-	CAGCATTCTCCTATTAGTTGGATGGTGGAGTTTGAGGCGGAATCCAACCTTTGGTTTACACTGATCAACT	G
1657272	Fwd	1657148	-	CTTGATGCCATAAACCCCGTCCCACCAAACGATCCAGCAATCGTGGTGAACAACGTGGTAAAAAGATTTG	G
1658831	Rev	-	-	CCACGGAAGTTCGCCGTTGAATGCGTCAACCATACCTTGGGACAGCGCAACGGATGGGATGATGGACAGC	A
1658987	Rev	1658831	-	GTATGGAAGTGGTGGTATTTGCCACTGAAACTCCCGGGAACTTTTAAGGATATTTTCCGACTAAGGGTAT	A
1659105	Fwd	-	-	GGCAAATACCACCACTTCCATACCGGGAACAATTGTATAAAACTAGCCATGACCTGCTAGGATCAGCGAC	G
1660116	Rev	-	-	CAAGAATCCTTGATTGGGCCTTTTACCGATACAGTTGCGTGTTATTTAACAGGCTGCTTTGATTTCTTCT	C
1663054	Fwd	-	-	CTCCCCTCAAAAGGGCACAATTTGGTCAATTTCCCAACCTTGTCTTTCAGTCATGGTTAGTGTGGGAACC	A
1665187	Rev	-	cg1773	TCAAATGGTTTGAAAACATTAAAAAGATTGATTCGGGAACTTTTAATTAACTTCATCCGACTAATTTGCC	G
1665390	Rev	1665187	-	GCCAATCAAGCGTCTACACCCATCTATTTCCGATTACTCAAATAGTGTGAATAGGCGATAGCATGGCAAG	G
1665705	Fwd	-	scg3180	ACAGCTCCCAGACTTAAGATTGATCACACCTTTGACACATTTGAACCACAGTTGGTTATAAAATGGGTTC	A
1665805	Fwd	1665705	cg1774	TCAGATTAAGCAAAGACTACTTTCGGGGTAGATCACCTTTGCCAAATTTGAACCAATTAACCTAAGTCGT	A
1668055	Fwd	-	cg1776	TTTTAGCTTCAACCCGGGGCAATATGATTCTCCGGAATTTTATTGCCCCGGGTTGTTGTTGTTAATCGGT	A
1669232	Fwd	-	cg1778	GGACAAGTTCGTTGCTTCTTGGAGCGAACTGCTTGAGTCCATGGAAGCTCGCCTGAAGTAGAATCAGCAC	G
1678145	Rev	-	cg1785	AAACGTGACCTTCGTTATAAAAACAGAAATCTATAGAACGATAGGTAAAAACTGGACTAGGTTTATCTAT	A
1678813	Rev	-	cg1786	GGTCTTTCCACTGCGCTGCGCAACTCCGGCTAGTCCAGCCGGCTGGGTAGTACTCGTGTATACTGTCTAA	A
1683968	Rev	-	cg1790	CCCAATAGCCCGGGGTGTGCCTCGGCGCACCCCGGGCTATTTTGTGTCTTTAATCAATACAATTGAATAC	C
1685276	Rev	-	cg1791	CATTTTTGAATGTGTCTGTATGATTTTGCATCTGCTGCGAAATCTTTGTTTCCCCGCTAAAGTTGAGGAC	A
1688546	Rev	-	-	CCCGAAACTTGCGGAGGCTGTCTATGAAGGTCTTCACGCGTCAAAATAAGTAGATCGCTAGGATGTAACC	A
1691325	Rev	-	cg1796	CAATGGTCGCTGCACTCGATACTGCCCTCGTGCTTTCTCAAATTCGTGCAACTGAGGGTTAGACTGTTCT	T
1693093	Rev	-	-	ATGACGCGCGGCGTGGCTGGAAACACTCCCAATGACTACACCGATTTCACGAGAGACTAGGTTAGACAAC	G
1693974	Rev	-	cg1799	CCAACTTGGCTCGCTTGGGATATGAGCAGTACGCGGGAATACCAGAGGCTTTATCAGCGCTGTGGGATAA	A
1695386	Rev	-	-	TGTGGCAGTGCTGCGAAAGAAGTAGACCTGTGAGCTAAGTGGGGTAGACAAGAGGGCTATGATTTAGGGC	A
1698491	Rev	-	cg1804	TCACATCGGATAAAACTGCTGGTGAAAGGCCTAATGGGGTCGTGTCCCATGTGGGATATAAGATGGGGAG	A
1701911	Rev	-	cg1806	GAAGTCTAGAAAAATCCAGCTAGACCACTGACATTGCAGTTTTAGACAGCTTGGTCTATATTGGTTTTTT	G
1703112	Rev	1703274	-	CGGCGGAATCGCAGCGTACAAGGCGTGTCACATCGTGCGCGCGTTTAAAGAAGCGGGCGATAATGTGCGG	G
1703274	Rev	-	scg3250	GCCCTATGCACAGCGGAGGTCGAGGGAGAGCGTGGGGTGGCGTCGAAAAGCATCTTGTAGAGTGTGTGGG	A
1703703	Rev	1703842	-	GAGCAACGAGACCAACGCCACCAAGGCCGTCTTCGATCCGCCAGTGGGCATTACCGCTCCTCCGATCGAT	G
1703842	Rev	-	cg1809	CGTCAAGGCTATTGAGGATGTTCTCCTCGGCGCTTAGCCAAAACATAGAGCGGTAGGGTATGCTTATCCG	A
1703849	Rev	1703842	cg1809	ATACAGCCGTCAAGGCTATTGAGGATGTTCTCCTCGGCGCTTAGCCAAAACATAGAGCGGTAGGGTATGC	T
1704888	Rev	-	cg1811	AAGCCTGTGACCTGCAGGTTTAGCTTTTAGGGGTTCTGCCACCTTTGTGTTTGCGAAAGTAGTGCTAGAC	T
1710508	Rev	-	cg1814	TACCCCATTTGAGGGCCAAGAATTCAGTGCCAAGGTCACACACACCGTGCTTCGTGGCAAGGTGACTTGT	G
1713483	Rev	1713594	cg1817	TGGAGCACTACCTTAAGATCATAGTCAGCATCTTGGGGTGAATGTGACACGGTACGCTATAGTGTCAGAC	A
1713545	Fwd	-	scg3270	CTGGTTGTTGTCTGACACTATAGCGTACCGTGTCACATTCACCCCAAGATGCTGACTATGATCTTAAGGT	A
1713594	Rev	-	cg1817	GGGTATACACCGGGTGTCCTACAACGATCAATTGTCACAGATTCGACTGGCATGCTGTACCATCTGCTTT	A
1713715	Rev	1713594	-	GTGCGACAGCGCCCTTGCGGGTATGCCAATCCCAGACCATTTCTCGGGGAAAAGGAATAAAATGGCTTGT	G
1716242	Fwd	-	scg3290	ATCGATCACGTCCTCGCGATTCAAGATGCCGTAGCCAATGCAGGCAAGGAAATCGGCTAACATGTCGGAC	G
1717587	Rev	-	cg1824	GGAAACGTACTCAAGGTAGACACCCGCGACGGTTCCTACCTCTCCCGCGTTAACAACTAAGATTCTTAAA	A
1718236	Rev	-	cg1825	TATTACCTCAGGAGCACCGGAAATCATCACCAAGGTGAGTAAGGACCTCATCGTGGTGTAATCTAGGTGA	G
1718359	Rev	1718236	cg1825	CCACGAAGCCCCAAGCGCATCCAAAACCTCACAAGGAGTCCTAGAAACCGGCTCCACACTGACCATCGAA	C
1719374	Rev	-	cg1826	AACAAGATTTACAGAGTGCTTATGAGGCAATCAGCCACTAAGTGTTGAGTAATCTACTAGTTTGGACTAG	A
1722358	Rev	-	-	AGCAATTTTAAAAAGCCCTTGGGGTGGGCTGGATACGTCTTCTGCGGCCTTTCGTGCGATAATGCTAGGC	A
1723290	Rev	-	cg1831	TGGAGGCAATTAGCACCACAGTGAGTGCCAGTGTCCAGTTGATTGCTTTGCGCCGACTAGCATTGAGTCC	A
1728712	Rev	-	cg1837	TAGAAGGGTTTGGGTCCTATTTTGGGGACAGATCAGACGGGTCTTCTTCCGTACGGCTATGCTTAAAAGC	T
1731281	Fwd	-	-	TTGCGCCTTCTTTGAAGTACTGGCCGAAGGAGAAGTTACCTGCCATCTGGAAGAAGGTATTGTGGCGAGT	G
1731587	Rev	-	cg1838	GTCGTATAATCCGTGGAACCAAGTAGCCCGGGTTGCTCAACACCTAGTGGAGACGGGTAAAGTTACCACC	A
1731641	Rev	1731587	cg1838	AGCCCACCACACACGGTGGAGAGAAGCGGATTGCCGAGTACATTGGCAGGCTTCGTCGTATAATCCGTGG	A
1733011	Rev	-	-	TCCTCAAAAATGACTAGCTGAAGAGCACCGGTTGCTTGGTTGTTTCAGCCAAGCGACTAACCTGTGCACT	A
1734383	Rev	-	cg1840	TTAAGAATGAAATGGGGGTGATGTTATCTAACTCACCCCCATTTTCTATGGTGCTCTGTACCATAGAATG	A
1736390	Rev	-	cg1841	TCGAAAACTGACTGCACCTAATAAACCACTCAAGGTTCAAGGCAAACCAGATGGCGGGTACAATGCGTGT	G
1736525	Fwd	-	-	TTTCGATTGCATCCATTTTGTTACACCCAAACCTGTCGGTTTCCCTATGTAATGTGCCATGATTTCTTTC	A
1740130	Rev	-	-	CCACCCAGAACTGAAGGTCTAAAAGCTTTTCCCGCCCGGTTCAATAGCGTTAATGGCAGAATCAAACGCT	A
1740388	Fwd	-	-	GGGGTTTCGTTGAAGATCATTTGGCGCACGAGGTTGACTGCGTAGGTGATCGGGTCGTAGGTGTGGAACC	A
1742703	Fwd	-	cg1846	GCGAAGGGTGTGTCGCGGATGGAGAGCCCAGAGCTTCTCAAAAGAGGGGTATTCATGTATCTTCTTCCGT	A
1742728	Rev	1742808	cg1845	AGTGCGTCTGCTCTCATGTTGTTGTCCTCTAGTTGACAGCGGGGGTGGTGGTGGTCCTAAAATAGCCTAC	G
1742808	Rev	-	cg1845	TGTTTTCCATGGTGAGCGAATCGTGATGGTGTGTGCGGTAGAGATTGCAGGTTGTGGTTATGATGTGTTC	G
1742901	Rev	1742808	cg1845	TGAAAAGGTATTGGGCGCATGCCATGTCCAGTGTGAAGCGATCGGGGAAGTTTCGGTATAAAGTTGCAAC	A
1743167	Rev	-	-	ACCGACGATGTAGGTGCCCGGCGCGATGTCGTGGTGTACGAGTCCGTGCTGCTTGGCTAGGTTGATGAGT	G
1743362	Fwd	-	-	TCCCACAAAGCACTGCTTGGCCTTTATTTGTCCGGTCTTAAACACGGCATGATGGCTAACATCGGAGAAC	A
1744136	Fwd	-	cg1848	CAAAATCTATTAGTCATACCTATTTAGAATTTTTGTTGACGCATCCATTAAAAACTGCTAGTTTGGTGAC	A
1745298	Rev	-	-	GGAGCGAGTGGTGGACGGGTTAGAAAGGCCTGCGGTAACAACAGTGAGCTTTCGCATAATGTGTCTCCTT	A
1746312	Fwd	-	cg1852	TCTGTGGTGGATTCGTGCAACTTCAGACTCTTACGGAGGCGATGGACCAAAAACAACTACAATCAAGCAG	A
1749387	Rev	-	-	AAATAATTCATAAGTAAAAAACCGTCAATTCACGATGTGGGTTGGCGGTTTTCCTATTAGGCTCACTTTT	A
1750745	Rev	-	-	TAACCCTTTCTTGCTGGCACTGTAGGGCTAAGTTCCGTACTACTTCTTCGAATAGGTATCGTTAATAATC	G
1751432	Rev	-	-	ATCCTAACCGTATCTTCACACCTTGAGGGAATGATGGGGGAGCGCCGCTTACGCACTACACTGTTTATTC	A
1751509	Fwd	-	cg1857	ACAGTGTAGTGCGTAAGCGGCGCTCCCCCATCATTCCCTCAAGGTGTGAAGATACGGTTAGGATAGAAAA	G
1752019	Rev	-	-	CTTGGATCGCCGCACTGGAGAACGTAAATGCCAGAGGTGGTGATGCGGTGGCAGACAGTATCGTTGTAGT	A
1752930	Fwd	-	cg1859	AATAACATCTTGCTTGAGTTTTCATCACAAAAGGCTTGCACGACTATAAAGCCCCGGTTAAGGTGATCAG	A
1753346	Rev	1753474	-	AAGAACCGCTGGAAGGCTCTTCGCTGGACGGGTCTTCGTTGAAATCAAAGTTAACGTAAACTTCTGCTTC	A
1753474	Rev	-	-	ATTAGTCGCGTAAGGCGGAAATTACTTCAGGAAGGAATCCAGCTTGGTACTGAAGGTTAAAATGGTGGTT	A
1753692	Fwd	-	cg1860	TTAGCAAAATATCAGCTTTGACCTGCACATATAGTTGCACAATGGTGAAAGTGCACATAAAGTAACTTTC	G
1756505	Rev	-	cg1861	AAAACATCGTTTTGATCGACGATGTGCTGGCAACCGGCGGCACCTTGGGCGCTGCACGTAAACTAATTGA	A
1757014	Rev	-	cg1862	CCCATCAATTCCACTAGCAGCGCAACCCCGAGTGTTTGTGATAGATCGCACAGTCGGTAACGTTGTTGTT	A
1757166	Rev	1757014	cg1862	GTCAGTGAATGGGGCTATGAGCAGTACTTCGAAGGGACACTTGACGCTGTTCTGCGTACAGTGGATCCAC	A
1757251	Rev	1757014	cg1862	TCGCCAAAGTTGTGAGCCTGCCGGTATCACCGTTATCGATGCGTCGCAGGAGGCTGTTAGTCTTAATGAT	C
1758592	Rev	-	cg1864	TACGGGACGTCGTTATATAGGTATTGCCAGATTTGGTTGTCGCCGGGGCAAAAACCGTATAATTACAGTC	C
1760488	Rev	-	cg1865	TGGGTCTGACCACCGTATTCGATCTCGTTGTCACCTTCCTGATCACGGCACCACTGGTTATCCTGGCATC	A
1762334	Rev	-	scg3370	CTCATATTGGTAGCCAGACTCACAGGGGTATGGGAAGGCAAAACTACGCAGATGGCGTAGCATGTTTTGG	G
1762839	Rev	-	-	AGGCACCATCGGCGATTATTAGCCACCTTAGGTGGCCAGGATGTTCCATGGTCTGGCAAACTAACTAACC	A
1762844	Rev	1762839	cg1868	CCAGAAGGCACCATCGGCGATTATTAGCCACCTTAGGTGGCCAGGATGTTCCATGGTCTGGCAAACTAAC	T
1764573	Rev	-	-	TTTAAAAAGTTCTAGTACATTTTTCAGGAGTGTCTTCATGATTGCCTCACTTCGTGGCACTGTTATCAAC	A
1764847	Rev	1764573	cg1870	TCACTCGAATTCTGGGCCTTGGTGAGCCACCCAAACCTGCTGACGCCGCTGATGCTTTATCGTTGGCGGT	G
1765366	Rev	-	cg1871	CACCCCGCTATCCCTGCAGCTAAAACGCAGAGGATAGCGGGGTGATCGCAATTGTGTGCTAAAAATGAGT	A
1766389	Rev	-	scg3400	ATCCGGTAACGCGACAGAAATTGGTGCCCTTTAAGTTTCATCATTTGACCTTGGCGTATACTGTTTCATC	A
1766543	Rev	1766389	scg3400	AAGTGGGCGAGCCTTGACTCACGGGCGGCTTTTCAACCAGCAGGGAGATTTGGTCGCTATTGTCAATCAA	G
1767441	Fwd	-	-	ACTCACAAAGAGTAGCGTGCAAAGCCCAGCAATAAGGTGATGTTTCAACGATTAGGTTACGGTAGGGGCC	A
1767514	Rev	-	cg1873	GAAGCCAAAGCCGTGGATACCGCCGGCAATAGGGGTTACGGCGTCTGTCACTCCACTGTATTTTAAGATC	A
1774101	Rev	-	cg1880	GATTCATCTCGGGATGATTTTTGGGGTGCCGGACTCCTTCTATAACCCGCCACGCGGTAGGATGTGGAAC	G
1776682	Rev	-	cg1884	CCCCAGAATGGGAACGTAGTCTAGATCACACGACTTCGAAAAGTGGCTCCAAGCTGGATAGACTCTATTT	A
1776723	Rev	1776682	cg1884	TTCCCGCCCTTGAGTTCTACCCCGAAACCTGCGCAAGACACCCCCAGAATGGGAACGTAGTCTAGATCAC	A
1777434	Rev	-	cg_genome_unibi_3564	TAGCGCATCACCTTGCCAAGGTGAGGGTCGCGAGTTCGAGTCTCGTCATCCGCTCTGGTATGTTTACCAC	G
1777785	Rev	-	cg_genome_unibi_3567	TTTACCTGTGCTTTTGTGGCATTGACTTGGGGATTTGTGTTCGAGGGAGCGTTCGGTCTAAAGTTATTCC	A
1778699	Fwd	-	-	AATGTGCACCCCAAAAACAGCGCTCTCACACCTTTCACTTATTGAATAAGTTTGTATAAAGTTATTCCTT	A
1779464	Rev	-	cg1888	TCTAAGAACTAGGTATTTTAAACTAGAGAATCTTATTGAGTATTGGTTTTAACTTTGTTACACTAGTAAC	A
1780614	Rev	-	-	TGTTGCTGTCACCGGTGCGGATTTCTTCAACCACATTGATACCAATTTCAATTCGCCTATGGTGAAAGGT	A
1783051	Rev	-	-	CGAGTCCGCTACCTGCTGCTTCCTGCAGAAAGATCCCGAGTTCCTAGAGTCGCTGTGGTAGTGTTTGCTT	G
1783252	Rev	1783051	cg1893	GCAAGGCTTGTACATCTGTGGTTGATTAAAGCATAAAAAATACCCCTCAACCTTTTGTTAAAGTAAAAAC	A
1783306	Fwd	-	cg1894	AGGAGAAGCAAAGGAGTGTTTTTACTTTAACAAAAGGTTGAGGGGTATTTTTTATGCTTTAATCAACCAC	A
1783507	Rev	-	-	GGTGAAGGCACGATGACATGATCGGGCATGACACCGTTATCGGGGTTGTACGTGCCGTAGGCTTCATGGT	C
1784071	Fwd	1784144	-	TTACATTGTGCACGATAATCACACAGGGATAATCCACAGTTACCCCGCACGAATGATTAATCTTAAATCT	G
1784144	Fwd	-	-	CTCGGTTCCGCTGAGATGATTCACGAGGCAATCTGGGGGTCACCCCATCAACAGCAGTTAATCTCATGGT	A
1785118	Rev	-	-	TCCAAAGGGCGATAAGGGTGACACTGGTGACACGGGCGCTCCGGGCGAGGGTTCCGGTAATGTGGACATT	G
1785838	Rev	-	-	GGGCGACAAGGGTGACGCTGGCGCCGATGGCGAAGACGGCGCAGATGGTGAATCAATTACTGTTGTTAAC	A
1787203	Fwd	-	-	AAACCTTTAAGAAAATTTCTTAAAGGTTTTTCTTCATGCTGCTGTATTAATCCAGCATTACACTGGCGTT	A
1791439	Rev	-	-	CGACAATGAACACAACAGCATTATCAGTGACAGTGACTCGTGCCCAATCGTCCTTAGTAGTGTTAAGCCC	A
1791779	Rev	-	-	AGAATTTGTACAAGTGATTTTCTAACAGTTCTCATCTGCGTAAAAACCCTTAACCTGTTATACCTATATC	A
1792130	Rev	-	-	GTGGGAAAAGCACAACGAGTCCGCTGGTGATGTCGGTGATGATCTTTCACTGCAGAGTATCGTAGATCTC	A
1792458	Rev	-	cg1902	ATTTAAATATTCCGATAGATATTTCTGACAGTGCTATTAAAATACATGCACCATACGTAAAGTCGAACGC	A
1792889	Rev	-	-	ATAGAATGTAAAAACAATCATGCAGCACGAACGTTGCACCATGGTCACCTGGGTAAGCTAATATTGGAAT	A
1793191	Fwd	-	cg1903	TAACCATCATCTCCATCGTTAATCCACACCGAGCGTAGTAAGAAAATCTAAGTACTGTTAGGCTGAGGTT	G
1793316	Fwd	1793191	-	CTAATAATTTTCGAAACTTCATGGTCGATTTCGATGGGTTAATACATGAACCTCAGATAGGATTCTAAAT	G
1793517	Rev	-	-	GTATCTTAAAGTGCTCTCCAATTGAAATATCGGGATAGAATTCGGGGGTAGAAATCTTTATAATTTTACC	G
1793532	Fwd	-	-	CAATTGACGGGTATGCAACTATAGATGACCAAAGTGTCACCGAACCAAGTTCTATCGGTAAAATTATAAA	G
1793822	Rev	-	-	TCTTTCGAGTGAGATTACCTCGTCACAAACTTTAAGAATCTCTTGTGAATGACTGGCTAAAATCACAGTC	G
1794271	Fwd	-	-	TTCTTGTTGGTGCTGCGAATGGGCATTTTTGGATATGGCTCATGATCAGCCTCTTAGCTAGACTAGTCAC	A
1794616	Fwd	1794878	-	TATTTTTCCTACTGTGGTCCATTTTAGGTGCCGATGTGGCGCGGTGCGCAGACTTCTCTAAGCTAAAAGG	A
1794878	Fwd	1794978	scg3430	AGGCCCAATTTCCCCAGAAATCATCAAGTTCTATTTATCAGGTTTACTACCGACTGTAGTAGTGTCAATT	A
1794978	Fwd	-	cg1905	AAGGGGTAATCCACTACCAGTAATTTCTACTTTCAAATACAAATCCTTTGAGCCATGTTAATTTGATGAT	G
1795727	Rev	-	-	TTTTTCAAGTGCATTCTCGATGTTGGTCGCTTCTTGATTAATGATTTCAAGAGCTTGTATAGTTCCTTTT	G
1796161	Rev	-	-	ATGGAGGCTAAGGCTAATTCGCGCGGGCGTAACTCATTAGATTTAGCGCTCACAGTGTAAAGTCGAAATA	G
1796360	Rev	1796161	-	ATTGGCTTCCAGCGAAGTTACATGGACGTTTTCTGTTTCTGGATGCCCTGTATACGGTGGTATCGTAAAG	G
1796626	Rev	-	-	TCTACCGCGTTTTTCGCGGACATGTAAATTCTGCCTATTGATTTTTTTGGTTGAACCCACTTACGATTTC	C
1797631	Rev	-	-	CTTTGCCAAATTGTGCGCATTTCATTTTGAAAAACTTTTTTCACTCTAAGTACCCTGTAGGTTTTCTAAC	A
1797934	Fwd	-	-	ATCATTCTGGAGTGGTATTAACAAAAAAGCAATCAGTATGACCGATGATGACAAGAGTAAGCTTATTTTG	A
1798136	Rev	-	-	GAAACCTATATTTCTAAATCGAAAACAACCATGAACTATTCGATGAGACTTTTTAGAGTAATCTTCAAAA	G
1798450	Fwd	-	-	TTTTTATGTAAATAAATTAAACAGATTTACCTTCCTCTACCTAATCTCCCACTATGTACAATTTCTTTTT	A
1798789	Rev	-	-	AGCACAAAGCGGTTGTGCTTGCTAAGGCCTCGCTCCATGATGCCGTATTAGCGTTGGTAGAGTCCATGTT	G
1799734	Rev	-	cg1910	TGAGGAATTCTTTGCTCAAGGGCATCGTTTTAACACTAATTGCTTGGCACAAAAGACTATTATTTTGGCT	A
1800279	Rev	-	cg1911	TTTCACAGAGGGGGTGGCGAAATGAGAAAGGCCATTTACTGGTAATACATTCGTGTTATAGTTCAAAACT	A
1800863	Rev	-	-	CGAGGTGTTTGTCGCCTTTTCTGGTGCGCGAATCGACGCCCCAGAAGGCGCCTCAGGTATCATCTTCGAC	A
1802670	Rev	-	-	GGACTCGACCATGAGCGGCCGGTTCTTCAGCCTGTTGTGGTTGAAGTCAGGCGAACGTAGCATGTCGAAC	G
1803210	Rev	-	-	TTCAGCCATACTGCGAGGGTAGTAGGCGTTCTCTGGAATGCGCCACTGCTCCTCGGTGTAGTATTTCTCA	G
1803272	Fwd	-	-	TAAGGGCTCTGAGAAATACTACACCGAGGAGCAGTGGCGCATTCCAGAGAACGCCTACTACCCTCGCAGT	A
1804078	Rev	-	cg1917	TTAGTTTTTATTCGCAAGGGTGGTCTAAATTTTTTACTACTGCGTCGTGTCCACCGGATACACTTGAGGT	A
1804540	Fwd	-	-	AGGCGACAGCAGCAGTAGATACCACTGCGCCATACGTGTCCTATGTCGTTGACATTCCTGGCAAGGTTGG	T
1804623	Fwd	1804540	-	CCTCAGTACCTCACCATCTCCGATCAGTCCGCCTACACCGTGACCTTCAAGTACATGCCATCCTGGTTGA	A
1805196	Fwd	-	-	CTTGATGTTGTCGAATCTGCTCAAGGGCTGGTCTTTGTCGTCATCACTGCTAGCCTGCTCACTCTTGCTG	T
1806060	Rev	-	-	TGCATAAGCAGGGTTGTTGCTCAGGCACAAGATGAAGTAGGTGGGTGAATATAGCTGTTAGTCTGAGATA	A
1806627	Rev	-	-	AGATCTCAGAGACAAAGGCACGATCCTTGCGTTGTACGCTGTACGGAAACAGGGTGTTAAGGTGCTCTTT	A
1807198	Fwd	-	cg1923	GCACGACCGCCATATCGCGTTCATTGTTGATGGTATTTATGACTCAACCAGGCGCCCCTACGTCATGACG	T
1807302	Rev	-	-	GTCCTGACGAATGGTGTAGCCATAGCCGTTGTCTGGGTGCTCAAAGCGGTCAGAGTGCATAGTGGTATGT	G
1808413	Fwd	-	cg1925	CCCTTGAGCAGGCACCTCATAATGAGCAGTAAATAACACACACCACATGTGCACAGATACAGTTAGTCGC	A
1808414	Rev	-	-	TCGATCCAGGCATTGCTCAATCTGTTTGATCGAACGATTAAGCATGGTGTCGAGAATATAGAATGCGTAC	A
1808606	Rev	1808414	-	GCCGCACACCACCATATCTGTGCCCTCTGCAGGATGGATGCTCGTGATGATGATCTGTAAACTAGCTATC	T
1810398	Rev	-	-	AGTTAAAGTGCGAGTGAGTCTAGACTGTGCAGGTCAGGGCTAGTTTTTGAGATGTTGCTATTGTGAGAAT	G
1810714	Fwd	-	scg3480	GGCGGTTTATGCATGTTTGTTGCACGGTTACTGTACGGGCTCATCCACCACACCTACCCTTGCAGCAGTA	C
1811858	Fwd	1811964	cg1930	GCCAAGCATTTTGGTATTAATCGCTCGACCTTGTACGAATATCTCAAAAATCCTGACTAGATTGAGAATC	A
1811964	Fwd	-	cg1930	AGCACATCCACCCCCGAAAAAATTAGGTAAAGCTTGCCTATTTAAGAAGAACTGCTATAAGATCATCCAT	A
1812375	Rev	-	-	CAACACAATGATGTGCTGTGGTCCAGAATTTTCCACCGATGTAGTTGGCAGTGCACGTAAGATTGGAAAT	A
1812973	Rev	-	-	CGTAACATTATTGTTGTTTCCTCTTAACTACTTGAGTCGACTAGGTCTCTAATTTGATTATATTTGGGGT	A
1812994	Fwd	-	cg1931	CTCTCCCTATGAAATTTTGCAAGCGTTCCGAGGCGGCCTTGCAACGTCTTACCCCAAATATAATCAAATT	A
1813090	Fwd	1812994	-	AGAGGAAACAACAATAATGTTACGAAAAGTATCCATTGCATTGGTCGCATCCGCCGCTATCTTGGTATCT	G
1815208	Fwd	-	cg1935	TCAGGGGTAATTTTTTCGCCACACTCCCAATATCTACCAAAAATGGTGATCTATTATACATAATGGAATT	A
1817242	Fwd	-	-	GCGCTAGCCTCAGTTCTAATGCTCACGGGTTGCGCGACCAATCACAGCTCACCTCTGTACAGTTATCTGA	A
1817840	Fwd	-	cg1938	TACATGTCGAGTAAGTGACACTTACAGCGCAATTGAATAGTCACTTAAACGCACGCTAAAAGACAAATGA	C
1817964	Rev	-	scg3490	AGCAGCAACCATCGTAGATAACAATCTGTGGAGCATTTTCACAGAGTACGCAGGGGATAGGCTTACCGGT	G
1818898	Fwd	-	-	GATCCTTAATCGCGCTGACAACGCTGAAAATAATGATGACACCGGCAAAAACCTCAACAATGATGATAAG	A
1819569	Fwd	-	-	CTTCGCCATTGTATGCCCAGGAATCTCGCGTGATGACATTACTGCAGCTCTTGATAGTACCGTTGTTGGT	G
1819803	Rev	-	scg3510	ACTGTTGCATATATTTTCACGAAATGTGACTTACTGTACAAAATCCCATAATTGTTATAGGAATGATATC	G
1819871	Fwd	1819881	cg1942	AACGATATCATTCCTATAACAATTATGGGATTTTGTACAGTAAGTCACATTTCGTGAAAATATATGCAAC	A
1819881	Fwd	-	cg1942	TTCCTATAACAATTATGGGATTTTGTACAGTAAGTCACATTTCGTGAAAATATATGCAACAGTAGAAGTC	A
1820965	Rev	-	-	TTGGTTGTGTGACTACTCATTCGGGTGGAATGACTATGTCATCGGTTGACAGGGTGTGTATGGTACCTTT	A
1821455	Rev	-	cg1944	CTTCAACTGTCGCTACCTCTGCTGGTGGTGCGGGTAAGCACTGCATCGAGATCGCACTAGACTCGTATCT	A
1821549	Fwd	-	-	GATGCAGTGCTTACCCGCACCACCAGCAGAGGTAGCGACAGTTGAAGGACACCTTTAGTACGATTACCGG	A
1821770	Rev	1821926	-	GGTACGTACCTGATTCTCTACGGGCTATAACCAAGTCTGAAGTAGATGTAGAACTAGGTAAGATACAGTT	C
1821866	Fwd	-	-	CTACTTCAGACTTGGTTATAGCCCGTAGAGAATCAGGTACGTACCGTGAAAACAGACTATGCTGAAAAGA	A
1821926	Rev	-	-	TTTCTTCAGTGCTGAAGTCTCTGCAAAGTGGTATAGAGGAACATCAGTTTGATGTGATAGATATTGGAGT	G
1823854	Rev	-	-	ACAGCGATGGATGATGTGTCCCACCGATATTGCTGCATGTGCCAAGATTTAGCACGGTACAGTGCTAGAA	A
1824315	Rev	-	-	GTAGTACCTCGCTCACTGCGGCACGAGACGTTAACGTCAAGATAGAATCACATGCACTACAATGTGCGGT	A
1824998	Fwd	-	-	AACCGTGTCCAGAGCTTCTCAGAAGAACTTCGTAACCACATTTCTTTGAAAGATATGTATTCTACACAAC	G
1826992	Fwd	-	-	TATCTTCCCATTCAAGAAAATGGTTCTTCAGCTTCCTACCCTTCAGAAGCTTTTCAATATAATCACGTCC	A
1827112	Rev	-	cg1949	GCTGAAGCAGGGGCGCGTATTGGGCTGCGATATCAATAAGGCGACTTATCTTCCCTGTACGATAGGCCGT	A
1827228	Rev	1827112	scg3540	CCGGCATTCCTGGTGTAGATATCTGGCTCCGGTCGTGTTTGAGGAGCGCGGTCCTGCTATCCTGAGATCT	G
1828409	Rev	-	-	AGCTGGACCTGACCCCCGGATGGTGGACACCTTGAAACAAGCATGATGCTGGGAAAGGTAATCTGCCACC	A
1828869	Rev	-	-	TCTTCATCGGCGCTTATTCCTGGTGCTTACTAAAAGGCCAGAAACGAGCACGTAGGGGACAATAGAGCTT	A
1830871	Fwd	-	-	CTACAGGGGCTGAAAAAGCACTTATCAAGCTACAACGTCTGCTTCATCTCTATCACCGGTATATTCCAGT	G
1833624	Fwd	-	cg1956	CTCACCGGATACCTTATGAAACACCTGGTGAGCGGTGTGTTTCACCCCAACAACCGAGTAAAATATATCT	A
1836678	Rev	-	scg3570	AAGTAATTGACTTTGAAATAGATTTATAAACTAGTTGCATTGTCTTTAAAGTTTGTCTATACTGAAAAGT	G
1839670	Fwd	-	cg1960	GCGATATGGCCGTTCCTGAGCCATTAGTCATTGATTATGACCTCACCGAGTGGCAAAACGCCACTGTACC	T
1841194	Rev	-	-	GCGCATACCCAGCTGCATCGAATGCGACAACCTGGTTGAGATAAGCACGTAATTGGTTAATCTGGGTATC	A
1842013	Rev	-	-	GGTAGGACGCAGATGCCAATACAGATTTGTGTTTTACGGTCATTGATTCACCTGTTGGTAAAATAACCTC	A
1844332	Fwd	-	-	AACCGGAGAGGAGGGTGAAGTGTGGGGTTCCTTGCGGGCGTATGTCCGGGGTGCTTGCTATGCTTCAAAC	G
1844658	Rev	-	-	CCAGTCAAACCCGCGCTGTGTGATCAGTGAGTACACCGCGATGGATAAAACGATAGGTAGGATAAAGAGT	G
1844768	Fwd	-	scg3580	CTCACTGATCACACAGCGCGGGTTTGACTGGTATGTCATGGTGTTTATTCTCCCTGTAGGCTTGATGATC	G
1844952	Fwd	1844768	cg1963	ATAGAACCCCTCCCCGGCCACACGCCCCAGAGGGGTTCTTTTTCATCCTTTTTAAAATATACTTATATGT	A
1845385	Rev	-	-	TGACTGTCCAAAACGGCCACCTATCACCAAAGTAATTGACAATATCTTCGAGCAGATTAATGGTGATGTA	A
1848331	Rev	-	cg1966	TGACACTTAATTGACCAATAAGAGTCGATTAGATTGCATTATTAGGTAATTTAGTGATTTAATGGAGAAT	A
1848676	Rev	-	-	TTGTTTCTTGAGATGATTTATTTTTCTCAAGTGCGGTGCATCACTGCCGGCGTGTGCCTATGCTGGTGGT	A
1849694	Rev	-	-	TAGCTGCGACGCTGCGGTAGTAGGTTGATTTAGCCGCATTGTCATAGATGAGCTGCTGTACCCTGGATAG	A
1852602	Rev	-	cg1974	GAACTGGGTGTAGTGATTTCTGTTGCAGGTTTATGTAGACGAAACTTTAAAAAACCTATATGTTAATAGT	A
1852614	Fwd	-	cg1975	CCCGTTTAATGTTCCCTGGATACTACAAATTAAACTCTAGTATCTTATTAATTTCTGTTACTATTAACAT	A
1853988	Fwd	-	cg1976	ACCAGCACAACCCTTAGACCCCAGACTCGCATTTTGCAGGGTTTGGGGTCTTTTTTCACCAGGGTCGAGG	C
1859122	Fwd	-	-	ACTGCACTCGGCATCACTCATCTCCAACAACACCTTTAATAGGTTCCAATCAATGCGTAACATCTCCATT	G
1860071	Rev	-	-	AGACATATCTCTTCGAACCATTGACCAGCTGCCGTAGTCAGGCAGGATTGGGACGTAGAAAATAGAACTT	G
1863885	Fwd	-	-	AGCGTATTGGCGCTGTCACTGATCTTTTCGATCACAATCCTTTTGGCTTCGCTAGTGTAAACTCTTTCGC	A
1866872	Fwd	-	-	ACACATCATCCTCACAACCCCGTTGCAGCACCAGCATAAATCTATATTCGCTGTGACGGGGTTGTTGGGG	C
1866921	Rev	-	-	TTCCGCATCAGAGATACGGGTATGGGGCAGTGCTGTATATAGCGGGGTATCGGTAGTAGTAATAGAGGTC	A
1867403	Rev	-	-	TAACGTTACCGGCCTCCATCTCTGCGGTAGCCCAAGCGCGGAATTCGTCACGTGTGGCAAATTCGAGATT	A
1868981	Rev	1869179	-	TGGGTGGCCTCGGTGGTTTGATGCTGGTGCTGCAGAGCTGCGTTAGTGCTGTCTTTGCTTAGAATAAGTA	C
1869179	Rev	-	-	TCAGCCGGTGCAGTCCAGTTAGCAAACACTGTGGGTGGAGTGTGCTGCGGATTATGGGTACGCTGGGCAA	A
1870394	Rev	-	cg1992	GCGAATCCTTATGAAGCGTATGTTCGTGAGACTGAAGCGAAAACCAATGATCCGCAGTACGGTTATTAAT	A
1870608	Rev	1870394	cg1992	GCAGGATGCGGACGCTTTTGTTAAATCCATAACTATGGAAAAAGACACGAGCAGCGAGTACACTGATGCT	A
1870808	Rev	-	-	CGGGTGCGCCAGATTGCTATGGCACAGCGCACACAGGCAGCGATCAAGGTGTTGCAGGATGATGGTAATC	A
1872700	Rev	-	cg1993	GTTGCACGTGAGGTGGTTGCCTCTGACCCCGTGGTAGAGGTTGCAGCGCAGCCTGTGTCACCTTTAACAG	A
1878747	Fwd	-	-	CATAGGTTGCGAGATGCTCATCAACAAGCGCTCGGATCGCACGGCCATCAGAGGTGCTAAACTGCGACAC	A
1879579	Fwd	1879744	cg1996	GAGCACCGACAACCCCTCATCCGAGCTCAAAAATTTGTACTCGGCTGCCCTTGCGCATTAGGATTCTCTC	A
1879721	Fwd	1879579	cg1996	AAAAATCTTGTTGACCACTGACAACTAGCAAGAAGCGGCAAATATGTGCGGCTTGGCATAAACTGTGTCC	A
1879744	Fwd	-	cg1996	ACTAGCAAGAAGCGGCAAATATGTGCGGCTTGGCATAAACTGTGTCCATCGGTACCTGTGTAATAGACAC	A
1880659	Fwd	-	cg1997	GGGGTACATGGGGATACCATTATGAAGAAAATCGAGCATTGACCAACCGCGAGCGGGCTAGAATTCAATC	G
1880911	Fwd	1880659	-	AACGTCTCGCGCTGGCTGATCAGGAAGCTGATTAAGTAGATATATGAAGCCCACCGTTAATGTTGTGTTC	A
1883619	Rev	1883721	-	ATCAGTAGGGGAGAGCAGGGCGCCTGTACCCTGATTGACTTTGCGGTTTGTTCGCAGCACCATACGTGCT	G
1883721	Rev	-	-	TGACCACGTAGGTTCACCTCGTTGCGCAGCAGCATCGTTAACACCTTCAATGCGGTATAGGATCAATAAT	G
1884271	Rev	-	-	GGCTGATCAATTCGGCCACATCCTGCAGGACTCACTCGAAGATGAGCTCACTGCAGCCTATGATGAGAGC	C
1885027	Rev	-	-	CAGAAATTCAAAGACCGTAACCCGTGACTTGGCACAGTTAGTTATGCGCACCGAGGGTAAAGTGTCGTAC	A
1885184	Fwd	-	-	CACCTGACCAATCCACCAACGTCTTAATCATTGTTTCGTCTGTGGATTTCAAGAAGATAATGTTGGACGT	G
1885618	Fwd	-	-	GACGCCCGGAATCACCATAAGCACCGTTTCCAGACGCAGAAACTAATTGAGCATATTGTAAAATATAGCT	A
1886128	Fwd	-	-	GTTGACGTAAAGCGCCATGCGACGTGCGATATGCGCGAACTCATGGCGACCGTGCACTACTCTATACATT	G
1886702	Fwd	-	-	GACACCGGAGCCGCCTCAAGCACCACGCTGCAATCACAGAAGCTAGTTGAGCATATTGTAGAATATAACT	A
1889114	Rev	-	-	CGAGCAGGATGCAGCAAGCGCAGCATAATGAGTCGAAACAGAACAACCCCCTGAGGATTATCCTTAGGGG	G
1889491	Rev	-	-	GAGCGCCGTATGCGGTGAAAGTCGCACGTACGGTGTGGGTCAGGGGAAAACGTGGAGATAAGATCAAAGC	G
1890789	Rev	-	-	AAACTTTCGGGCATATAAAAGTTCTTTATCGCACTAACGATCGTGTAAACAAAAGTGGCAAGATTGAGGT	T
1891372	Rev	-	-	TGTGCACACCAAGCTACGGTATGCGGTTTGAACAAAATAGAACTGTATAAAGCCCGTTAGAGTCGGCAGA	A
1892636	Rev	-	-	GAAGCTGAAGAATCCCGTTGAGCGACTCAATGAACGTGCACGTGCCGGTGAATTCGGTAACTTAGAGACT	G
1893310	Fwd	-	-	AACCCCTGCTCACGCTTTCACGTGAGATGAGATTATATGTTCATCTTAAGTGCTTAATAACTTAATAAGT	T
1894167	Rev	-	-	TTGTGGATTCGGGGATTACGCAAAGGTATTCAGGTCGATTCTGGGTGAGTCCCGCTATAGAGTTTTGCGA	G
1894725	Fwd	-	-	CACGCACTGTAGCGGTGTGGCTGCTAAAGACCCATTGTTACGTGATCTCTTAGGATTTAACCTTAAGACC	A
1896935	Rev	-	-	TATGAGGCGAACCGTGAAGAATATGTCATGGCAAAGATCGCGGAGCAGCGCGTGGAGTATGATCGCCGTC	A
1901184	Rev	-	-	AATTGCAGAGCTTGAAGCACAGTTTCATAGTCTTGGTCTTAACAACACTGAACTAGTTACCCTTGATGAT	G
1901214	Rev	1901184	-	CGCGATGTCTAAATCGCAGGATGATCGAAAAATTGCAGAGCTTGAAGCACAGTTTCATAGTCTTGGTCTT	A
1902241	Rev	-	-	TGCCGCAGATCACCGAGTGAGCGTTACTGAGATCACTGAGTCTCGATGGGTAATCCATATAATTGTGAGC	G
1902558	Fwd	-	-	ACAACCCCGCTCCCAGCACAGCTGAAAACGGGGTTGTTATAAAGCGCTTACGCTTCGTAGCCTTGGTCGT	A
1910422	Fwd	-	-	TTTCTGCCTCACCACCAGAGCGCTTCGACTTCATCGTCACCGTGGATACATAGCTGTACTCTGTACCATT	A
1913332	Rev	-	-	CAGGTCGAAAAGACGGCATTATCGAGTTGTGTGAGCCGCCAGTAACGGCCAACCCGTTTACCATTGACGC	A
1914337	Fwd	-	-	CTTGTCCTCCCAACCTGGGACAGATTTCCCGGTGGGGTCCTCAGCGAGCTGCTTGGTAACATCGACACTT	G
1916425	Fwd	1916520	-	CAGAAACCGCCAATCTAGCAGAATTATGCGTCTTATTATATCTTGGCTGTTCCAGCTTAATATATAAAGC	C
1916520	Fwd	-	-	GTAAAGCAAGATTCAAGATGAAATGTAGCCATCGTAGAAAACCACGGCGATACTAGCCTATGATGTGCGT	G
1916729	Rev	-	-	AGAAAAATGATACTTGCGACGAATCACCCTGATGTTTTACGCGTAAACATTGCTGATTATTATCAGCAGC	A
1917863	Fwd	-	cg2025	GATTTTAAGAGGCAGGCAACTAAAAACTTAAAACCTGGAAAAACTCGCTTAAATTGGTTACGCTTCATCT	G
1918047	Rev	-	-	TCGAAGTGAATTCTTGCGACCGTTTGCCAGGATTTGGGTTCTTCATGGCGGGCGATGTTTAATGCCTCAT	A
1918374	Fwd	-	cg2026	CAGGCCTAAATAGCACATATTTTCTATCATCGTGTATCACGTGTCGTACCGAAAGTTTATAATGGGCATT	G
1918689	Rev	-	-	TGTCCATTGTACTCGCTTACGACTTAGTGCTTGCCCCAATTCCAGTGGCCAATCAGCTAAGCTGATTGGC	C
1918762	Fwd	-	-	CAATCAGCTTAGCTGATTGGCCACTGGAATTGGGGCAAGCACTAAGTCGTAAGCGAGTACAATGGACAGC	A
1919680	Rev	-	-	GTTATTGACTAACCTTGGAATCTTTTGGTTTCAGCCAGGGATGGGATGCCGAAATGGGTAAAGTGAAGTC	A
1919904	Rev	1919680	cg2028	ACCGTAAAGTTGCTCAGATTCATGCCAAGATTGCTCGATAACGCAAAGATTTTGCATGTAAACTCGCTGT	A
1920161	Rev	-	-	TATTGGTTGTATAACACAGTAACTAGCGAAGAGTTTATTGGTGCTGTAAAAGACGGTTAAGATTTGAATA	A
1920478	Rev	1920673	-	AGTCAGATACTTGTCGAGTTTATATATTTGATGAGAATCTACCTGAATATTCAGTGGTAGATTTTGACAT	A
1920541	Fwd	-	-	AAAGTACTATGTCAAAATCTACCACTGAATATTCAGGTAGATTCTCATCAAATATATAAACTCGACAAGT	A
1920673	Rev	1920864	-	TTCATGTAAAACGTGAGAAAAAACCTACCGACATAAAACGTCTTGTTTTCCACAATGATATTTTTAAAAA	A
1920864	Rev	-	-	AATGAGTCGGCATAATACTATTGATGAAATTTGTATTGCGTTTAGTGGGGGCACAGATAGGGTGTTAGGT	A
1921416	Fwd	-	-	CGCCATTTTAAATTTAACGTAAGTAGAAAAATCGTTGTCGCTTTGCCCCTCAGCATGTTTAACTAAATCT	T
1921442	Rev	1921709	-	GCCAGCGCTTGGCTGTTATTAGATTTTTACATGCTATTGAAAGAGCGAATCATGAGCATACAATTGAGAT	G
1921709	Rev	-	cg2030	GAGTTTGTGATTTCAATCAATGCGTCTGGAAATCATCTTTGAGGTTGAGATTAACACTATTATGACAATT	A
1922726	Rev	1922843	-	CAATCAGCAAAGCTGATTGGCCACTGAGCCTTTAAGGAGGTATTTATTTTGTTGATTGTATACTTGGATG	A
1922843	Rev	-	cg2031	TTTGCACTAGATAGATGCGACAACAGTAATTGAGGTTGCGCAAGTGCAACATTCTCCTTAATATTAAGGA	G
1926382	Rev	-	-	ATAACTGGTCAGTGACTGTGGGCTGGCTCATCGTTATTCCTGTCTCCATTGGTCTGTTTATGATGGGTGC	G
1927852	Fwd	-	-	AGATTCGCCATCAAAAAACAACTCACAATACTCAGGGACCCCATCACAGTAATCACCTAATGTAATACGA	G
1928406	Rev	1928526	cg2033	GTTCTACCGGGGGTAGTAGCGCAGTCGCTACATTTTGCACATAATTCTGCGAAATAATATGGTTTGGGTT	A
1928526	Rev	-	cg2033	TGGAATGCCTATGTCATCAGTTGAAAGAGTGGGTATGGCACCTTTATGTGCTCTGATAGACTATTTGCTT	G
1929263	Fwd	1929499	-	AAGAGTTATCTAAGTAAACATTTAAATTCAAAATTTGATTTAATGGCGCGTACTGATCATTATGAAGATC	G
1929499	Fwd	-	cg2035	TTACCAGCTTGAATTTTCGCGAATACAGGAGGTCCTTTCAATTTGCGATATTCCGGAATACCATCAATGG	A
1929649	Rev	-	-	TGGTGGTCACCTCAGTCCAGAACGCATTGATTGACACCGATCAAATGTTTGATGGATTATGATATTTAGC	A
1929932	Rev	1929649	cg2034	TGATATTTCCTTTTAACTACTTGAACTTATTAGGTGTTTAACATCATTCATTCTGATGTAAGATGTTGCA	A
1929968	Fwd	-	cg2036	TATTGGAGCATGCTGCAAGCTTTTCGCGGTGGGCTTGCAACATCTTACATCAGAATGAATGATGTTAAAC	A
1930303	Rev	-	-	CCCAGACTGATTACTGAGAGGGCTTTGGATATTGCTTGATCATAGAAATCTTGTTCGATAGTATCGAAGG	A
1930707	Rev	-	-	TTTGTATCGCCAAACTGGATTACTGGATTCACAAAGAACAGAAATTCGATCTTTTAGGCATAATCTTGAT	C
1931645	Rev	-	-	TTCGTCAATGCCACCGTAGAAATAATACCCCCGAATATGCAGTTTCATCAAGCCAATTATAATGTTTCGT	G
1931776	Rev	1931645	-	ATCTCTATGAAAATATGGAATCAATTACTGTTAAATCGGCTGAACCCCTTAATAGGGATAAGCTGGCTGT	A
1932388	Rev	-	cg2037	TGGACTGAGACACCTTTAATTCCAGGTGAGCGTGTCAAACCTTTCATGTTCCAGATTATAGAATCAGGAG	A
1933213	Rev	-	-	TCGGGAGCTCAGTGCGTTATCGGTCAAAATTGAGGAACCATCAGATCGTCCTGAGTTTAAACTTGGAGTT	A
1933542	Fwd	-	-	GATTGTTTGTCCTCGACTCATACTCTTGATAGAGGGTGGCAGAAGAGCTAACCCTATAAGATATAGAAGC	A
1933763	Rev	-	-	AACATCAACGAACTACCCCCATTGGCGAGTTTTTAGAAAAAATTGAATGAGAGGATATAAGGTAAAACTC	A
1933855	Fwd	-	-	CATTCAATTTTTTCTAAAAACTCGCCAATGGGGGTAGTTCGTTGATGTTAAGACGAATTAATCTACTGGT	G
1934411	Rev	-	cg2041	GTAGGACGTCGAATCGACTGTTCCAGGTAAAACTGCTGCGGCTCAGGTTCCGTAGTTTTATGATATATGA	G
1934429	Fwd	1934729	-	TGGTAGCTAAATTGACATGGCCGTCCCGAGAAATAGTCTTTGCGTGACATAACTCATATATCATAAAACT	A
1934729	Fwd	1935001	-	TGGACGATTGGCCCTTCCCCTTCGCCTGACTAACCCAGCAACGCCAGCTTCAATCTGATACAACTATGGA	A
1934897	Rev	-	scg3720	GAATCTACTTACTCGTGTTTGCACACATTGGAAGGAAAAACTCCCTCAGATGGTGAGTTATGCTCCAGAA	G
1935001	Fwd	-	-	TTCCTTCCAATGTGTGCAAACACGAGTAAGTAGATTCAAATTTGCTGATAAACCTGTAATTTATGAACTC	A
1935804	Fwd	1935888	-	CCTGTGCAATTGCAACACTCGCGCCATTAACCGTTGTCCCAAATACTAACGAACATGACAGAATGGCAGT	A
1935869	Rev	-	cg2042	GACGTTTCTGAAAAGAGGTCAGTTCGATACCACAATGATATTGAGACACCCTGTCCCTATAGTATGAGGG	A
1935888	Fwd	-	-	ACTGTACCAACATCCCTCTACACCACTTTCTGAATTAGAAATCCTCTATTCTCCCTCATACTATAGGGAC	A
1937565	Rev	-	cg2043	TTTATATAGTTGGTTCATTGATTATATTGAATTTGAGTCTAAATTTAAATTTAGGGTTTATGATAGTTTA	A
1937577	Fwd	1937764	cg2044	TCTGCCGATTCAACGAATTCAGACGAAGAAGTCATGTTTCTACTCCCTACAGTAAGCATTAAACTATCAT	A
1937601	Rev	1937565	cg2043	GAACTGAAATAAAAGATGATCCGTGTACGACTTGTCTTTATATAGTTGGTTCATTGATTATATTGAATTT	G
1937764	Fwd	-	-	ACTGTTGCGTGGGAAGCAGCGGGTCACCCTACTCCCACCAACAAAGACCCGGTGTGCTGGAATGGACAGT	G
1938026	Rev	1938246	-	GCCAGGGCCGGAGATCAGTTTTCCCTCAATCGTTGTGTTAGCAGCATCTGTGGAAGGTACGTTGTTGTCT	A
1938194	Fwd	-	cg2045	CGACCAGAACTACTCATTTTTAACACCGACACCCGATTTAGTGACCATCCACCACAGGTAACCTTGGGTG	A
1938246	Rev	-	-	TACCGACAATCCAAGCCCTGTCGGCGGCACCGTTAGAGCATTTATCAGGGATTCCGGTAAGGTCCGTAGA	A
1938516	Fwd	-	cg2046	GCTAACCGGGTAGTCCCACATCATCTCTAGAAAAAGTCATCGAACTGCGTGATGTAGTACACTATCGCTC	G
1938715	Rev	-	-	AAACTCTATGGATCTCGTAAACCGATACCTGTGCTTCATAGAGTGCATCTGCAGTGGTACAAATGTGGAT	G
1939722	Fwd	-	-	TAAAAAATGCTTGATGCGAATATCAAGAGAATATGACAGGCTTCATACACGCCCCACTAGTGTTATACCC	A
1942483	Fwd	1942531	cg2051	TCAGTGACAATGGTCCTCCCCGTATTGCTGGCACTGGTTCTTCCACACTGATTGGTTTATCGTCAGAAGC	C
1942531	Fwd	-	cg2051	TGATTGGTTTATCGTCAGAAGCCTTATTCTCCTCTTAACTACCATGAGGTAACCATCTAAAGTAGATGGT	T
1943051	Fwd	-	-	CTTTTTCATATTCTCGAATCCGCACAGGGTGTGATTCTTAAATGATTGATTAATTGATATGATTAACACT	G
1943167	Fwd	1943051	-	TGAGCGCCAAGAATCACGTCCTTGACCGTTTAAGTCGTTAACCTTGTCCAGCCAACTAGAATGGCTAAAC	A
1943327	Fwd	1943051	-	GAGTTCCTGCAGAAGAACTAATTGGTCCCACCCATGGAATATTTGGAAAAGCAACAAGGTTAACATCACC	A
1943413	Fwd	-	-	CCACCCTCTATACCTCCACGTGGATTGCTTGTCGTCACTGCCAATCCTGGAGCACTGTTATACTTTACGT	A
1943931	Rev	-	cg2052	GTTTCGATCATTTGTAACATTCTTATTACAAGACTGGAAATAAAGGTGAGTCAATCATACAGTCAGATGT	G
1943955	Fwd	-	cg2053	AACTGTTTTTCGTAACATCGGGATTCCTTTCTGTTTTGCCGATGACCACATCTGACTGTATGATTGACTC	A
1943974	Rev	1943931	scg3750	CTGTGGTTTACTCCCCTGCTTTTCGACAATGTAGTGGTCATACGTTTCGATCATTTGTAACATTCTTATT	A
1944253	Rev	-	-	GGTGAATCAAGTAAATAGCACTTCGCTTTGATTCTTTTATTTTTTTCTATTCTTAAAGTAGCTTATAACA	A
1944271	Fwd	-	cg2054	CTATGGGGTCTCATCAGCTGCGCCTTACCTTTTGCGGGGCCACTTTTCTGGATTGTTATAAGCTACTTTA	A
1945498	Fwd	-	-	CGCTCGTTCATGACGTCTGCGTGTTGGCTCATAATTAGCTCGGTCGTTTCCCTCATCAGTTATGGTATAG	C
1946634	Rev	-	-	CCTTGCTGAATTACCAGAGGAGACTCGATTTTTACTTGAGGGTGATTCGTTTTCAATTATTATTGATGAT	G
1946946	Rev	-	cg2057	CAGTTGGTACGCAGCAACCCCGTCCATGAGGGCAGGGAACGCCACACATCCTGTACCTATACTGTGAGGT	G
1947883	Rev	-	cg2059	CTAATAAAGCTTAGACCTCTCTGCATCCCTGATAGCACTTTCGTAGTTATCAGATGCTATTTTGAGCTAG	A
1949108	Fwd	-	-	GGGTATAGGTTAGCTGCAAGTTCGCCTTTTTCGAATACCTGATTAGCCATGTTTTCTGTATACTTTTCTG	G
1949190	Fwd	1949108	-	GGTAACCGAATTCCCCACTCTCAGCTCCTTCTTCTCTCCAGATGCTGTATATATCCCCTAATATAGGGTG	A
1950156	Rev	-	cg2061	CGGGGGTGGAAATACGCGCACAACAATTTTATTCACAGAACTTATGATTTTTTCGGGTTAGGGTCAGTTT	G
1950696	Rev	-	-	GCAGCGTCGCAAGATTGAAGCACAGCGAGGTCAGCGACGATCCAAGCGAGACAAGCACTACGGTGGTGGC	A
1952954	Rev	-	cg2062	AGCAACTGGGGTGCAGATAAGCTATTAAAATGACATTTAATAGCTACTTTCTTTGTGTTAAAGTTTCTTT	A
1954523	Fwd	-	-	CTTCTTAAAGCTCACCTGCTCACCGTTCCAGGTGCCGGAGTGCTTGACAGAAGGGGTAAAAGTAGTAGTC	A
1957289	Fwd	-	-	TTGATAATTAAAAACTTATGGGAATTTTTAGTTTCTGCACAGCGTCACTTTTTCCGGTATGTTGGAAATC	G
1959933	Fwd	-	-	AAACTTCCCGAGAAGGGTTTTGCACTCAACCAATCTGCGAAAGACCAGTGGCTTTACTATGGTTGATAGC	G
1960252	Rev	1960466	-	CACGATTAACGAATTGCGATCTTTCCTACTGCAACTTTATTGGCGCTCAGTTGGGCGATACCGTAATTTC	G
1960466	Rev	-	-	GGGCGGAGGTTAGGGCGCGCGTCTGATGAATCCCCCGAAAGGTTTGAGGCACAGGCGGTACCATCAACAC	A
1960656	Rev	1960466	-	CCGCTCTGCCACAGTTCAACATGCGTTTAGATCCATGGATCGCGCTGCAGCAACGGGTACAACTTATGGA	G
1961197	Rev	-	-	GCGAGCACAATCGAGTGCATTCGAGGAGTATTGAGATCACGTCGTGCTCACCCCAGTGTAGGGTGGCGAC	G
1961616	Fwd	-	-	ATGCCACTCATGACCTTCAACCTGTGCTAATCCTGATTCATAATCACTGTTCTGTGGCTCAGGGGCGACC	G
1961668	Rev	-	-	AGGGAGTATTGCGGAAGGAGGCGAGAGGAGGCAGTAGGCTTCCTGCGGCTGAAGTTGATAAGTTGAGCTC	A
1961883	Fwd	1961616	-	TGCGACTATTACCTTTGACCCGGCGCACTAATCAATTTTGAAAACGCGCACCATTAGGTAATCTCTCGAT	A
1962248	Rev	-	-	GATCCTTAGTAGCTGATCTACCGGATGTGCTCACTGTATCTGAGTTACAGGAATGGTTAGAGTTCTTTGT	G
1962403	Rev	1962248	-	GTGGAATGCATTTTCTAGAGTGACAAAAAGGGACGGTAGTTCACTACCATTCCCAGGTAATGTATTTACT	A
1962732	Rev	-	cg2068	TTATACATTCAATAAGAACTCAGGATGTAAAGAAATGCACGCTCCGCAATGGGTGACTATTATTTACAAT	C
1963364	Rev	-	-	AATTTTGCGGAGCGCGGGGTGATTGCGTGGAATGGAATCCTAGGCGCCAGAGAGCTGTATGGTGATGTTT	A
1963615	Fwd	-	-	TAAACCGTGTCTGACGATCATTTCGCCACGAAATTGTTCCATTGGAGAAATTATTGTAAAAATACTCAGT	A
1964217	Rev	1964512	-	TGAGGATTTCGAATCAGCACATCCAGAAGTAGTCATTGAGTATCACGAGCACGTCAACGATAGTAAAGAC	A
1964512	Rev	-	cg2069	TTCGGGTAGAAAAGAGGAGCGTTTCCTCTTTCATCCAGCTCTTAAGCGAATTTATGCTTATCCTCAGCTT	G
1965502	Rev	-	cg2071	GGCTTCTGTTTGTCTTTTATACGCATAAACGACAATGACAAATGTGAACAAGGATGCTAAAATCACCCTC	G
1965510	Rev	1965502	cg2071	TGAGCGATGGCTTCTGTTTGTCTTTTATACGCATAAACGACAATGACAAATGTGAACAAGGATGCTAAAA	T
1965663	Fwd	-	scg3780	CGTGGGGTGAACGTGGGGTGAGTGGATTCATTTCTGGTCATTCTTGGGCGCTTCCTGCTAAAATGAAGCC	A
1966990	Rev	-	scg3790	TTGAAGATGCCGAAGTTCCCCGGCTCGCCGTTGGTCCCTTCCCAGAAGGTACCGAGATAAACTTTCTCGC	A
1967593	Fwd	-	-	CCGACCAGAACCCCACTGGCACCTTTGGATAACACCATTCCGTGTGAACAAGCTGGCCTAGACTTGAAAC	A
1968337	Fwd	-	-	CTTGCGGTATAAGCGCGCCAAGTGAGTGTTGGACTCTCCGGATCTGCTGGGGATTCGCTAGATTAGTCTC	G
1968968	Rev	-	-	GTATTCAGATGCTCCCGGAACTAAGAACCAGGCCACTGCATTGAAAATCACTGGGGTTAAAATGCCGAGG	A
1969473	Fwd	-	cg2078	CCTCCCAGCGACTACCCGATGTAGCCCGCTGGATGGAATTTTTCAGCGCGACCGTTGGTTGGGGACTATT	G
1971383	Rev	-	cg2079	ATCCAATGCAGGGGGACTTAACGAGGGGTGTTTACCCAAAACTTTGCAATCAAACTTATGATGGATAACT	G
1971506	Rev	1971383	cg2079	TGTGCTGAGAGGTCGCTTCGGAATCGATCACAATCTGCAATTTACTAATTATTGGGGTAACTCTGGGGAG	G
1971546	Fwd	-	-	TCAAAGGACAAACATAAAATAAACGGCGCGCCTCCCCAGAGTTACCCCAATAATTAGTAAATTGCAGATT	G
1972174	Fwd	-	-	GCAGTGCTTGCCTCTGTTGCTGGACTTCCCCCAGAGGGCGTCACCGAACTACGAAGGTAGATTGGACACC	A
1975463	Rev	-	cg2083	ATTGGTGTATTTGTCCGCGTTTCCTAAGGCGGATTAAGCCTTGGCTATCGAGACAGAGTAATATAGCTCC	A
1976814	Rev	-	cg2084	GCAGCAGGTAACGGAACCCCAGATCAGAACCCCGATCAGGGAAATACCCCCAACGCAGAGTAGGGTTAAA	C
1977723	Rev	-	cg2085	AAACAGCCTAAATCCACCCTAACTGCTTAAATCGGGTGGCAGGAATACACAATCCTCCTACACTGGAACG	G
1977753	Rev	1977723	cg2085	GCGGTGACCAGGGATACGGTTCCACCGGAAAAACAGCCTAAATCCACCCTAACTGCTTAAATCGGGTGGC	A
1978232	Rev	-	-	GTCACAATAGGCAATCCTATCCCACGGGTCATTTAAGGTCATTTCCCGCAGGGTAGGTACGCTAAAAACT	G
1978298	Fwd	-	-	GTCACAGTTTTTAGCGTACCTACCCTGCGGGAAATGACCTTAAATGACCCGTGGGATAGGATTGCCTATT	G
1979178	Rev	-	cg2088	AGCTTGGGTTCTGATGTAAGACTTCATTGAAAGCAACCAGAGGCGGTAGTTAGGTCGCTATAGTCGGGTT	A
1979687	Rev	-	cg2089	ACTAACCCCGAATTTTGCCCCTCTGACCTGGCAGTATGACAAGAGGGAAAAACTCCTTTACTATGCGCGC	A
1980611	Rev	-	-	TGCGCCCAAGTGTACAAATTACTTCGGCTTTTGGCAGGCAATTTTCTAAAAAAACAACGATGATGGTCTT	A
1980681	Fwd	-	-	TAAGACCATCATCGTTGTTTTTTTAGAAAATTGCCTGCCAAAAGCCGAAGTAATTTGTACACTTGGGCGC	A
1981544	Fwd	1981787	-	ACGCACCTTGCTGTAGGAAAAACAGGCCCCTTTGTGACATCGGCGTAGTTGTTCAACTATAATGGAACGC	T
1981787	Fwd	-	cg2092	CCTCAAGTTTGGGGATACTTATTCGGCGTTTCTGGGGAACAAATACGTTTCCCTATTGTTGTATATAGGT	A
1981927	Rev	-	-	CGGGGCTGCTTTGCGTGCGGTCTTGCGTGCGGTCTTTTTAGCGACCGTCTTTTTTGCTACGTTGTTTTCT	A
1983958	Fwd	-	cg2094	TTGGGTATGAGAAGTCAGCACACGTGAAGTCGCCTTTTCTCCCCGGCACGCTCGGAGTAGCGTGAAAGGT	G
1984962	Rev	-	-	CATCGTTGGCATCACACTCGGAGTTGTTCTACCTCTGTACTTCGGTGTGTCCACTGATACCATGGCTAGC	C
1985285	Fwd	-	-	GGCTGCTGTGTCGGGGTATTGACGTCGCCAGAGGCTGTACACGATCATTCCGACGCCATATCCTAGAAGC	G
1985924	Fwd	-	-	TGACGCCTGCGAGAGCGAGGAATGGAGAGAGGAAAGCACCAAATACAGTCACCAGAGTTACGATGGAGGC	A
1986231	Rev	-	cg2096	CACATAACATTTTTGTTGCAATATCCATACCCTCAACATCTGCTCAAGGTGTTGAGGGTATCCTTGTCTG	G
1988250	Rev	-	-	TTCGCTGGTTCATACCGAACAGGGTAGTCCGTTTAGTGACAACGGAGGAATCTGGGGCATGATGGGTTAA	G
1988308	Fwd	-	-	TTGTTGTTCTCACTTAACCCATCATGCCCCAGATTCCTCCGTTGTCACTAAACGGACTACCCTGTTCGGT	A
1988553	Rev	-	-	CACGCGGAGACCCATGCCCATTGGCGATCACCACAGCCACCCACGGAAGGGGTATTGAGATAATAAATAT	G
1990877	Fwd	-	cg2102	ATGTGGGGGTGTTAAGAACTCCATAAAAGCGCTTGGGAACTTTTTGTGGAAGCAGTCCGTTGAACCTCTT	G
1992045	Fwd	1992173	cg2103	TACCGGCGAGTCCCAAGGCGTGAGATGACAGATCAGGTAACTTTAGTTATTATTCGCTAGACTTTAATAC	G
1992127	Fwd	1992045	cg2103	TAAAACCACGGATACGGGGAAGTTTTCTTTCCTATTAACAACATGCGCCAGCATCACTACTGTCGATGGA	G
1992173	Fwd	-	cg2103	GCCAGCATCACTACTGTCGATGGAGATCCCTCATCAGTCGATCGATAGAAAAATCAGTAGACTATGTGGA	A
1995311	Fwd	1995404	cg2106	CGCACGTAGATCGAGTTCCCGTTTCATGAAATTGGTGGACGAAAACCAGGTTTGGGGTTTAGACTTGGCG	A
1995404	Fwd	-	cg2106	CCGGGCTACCTGGATGAACATCGGTGTAATTTTAGGGATTATTTTCGAGGGTCCCCACGTTGTACTGAGC	A
1995823	Fwd	-	-	GTGGTGCGCGACAATGACAATAAGCCGTTCCTCATGCTTTCTGGCCCTGAACCAGACTTAAGATGGGGTG	A
1996554	Fwd	-	-	TGCTGAGGTTTTACCGTTTTTTAATGCTGGTTACCCCCGGTGTCCCAGGCGTTAGCTAGTGTGGTTGATT	G
1999225	Fwd	-	-	CTTTGGCGCCGTCAAACTGTCCCAGCGATTTCATTATTATTTTCGTGCATTCACCGTTATAGTTATAGGC	A
2001447	Rev	-	cg2110	GCTAATTCTACTTGTCTTTGCCGAAAGTCCAAGTGAAAGCAGCCCACGCGGTGCCAGGTAGTCTGGAGGT	G
2001522	Fwd	-	cg2111	CCAGACTACCTGGCACCGCGTGGGCTGCTTTCACTTGGACTTTCGGCAAAGACAAGTAGAATTAGCCCCT	A
2005925	Fwd	-	-	ATGGCGCTTCCGGCGTCAATGACGCGGGAGTCAATGACTTTTGAATGATCATGTTGGCAAAATGGGCAGT	A
2006000	Rev	-	cg2112	AAACCCAGATGGTGGGTGTCAGTCTCGGGCGCTAATCGGGAATAGATCAATGCTGGCATAAACTAAAGGC	A
2006553	Rev	-	cg2113	TGGTACGAGTGTTCGAGATTTTTAAATCTTCTCTAGACAACGTTCGAACGGGGTGCTATAAATCGAACAT	A
2006656	Fwd	-	cg2114	GTCTAGAGAAGATTTAAAAATCTCGAACACTCGTACCATTTCCGCAGGAAAACCTGTATGGTTGGAAACT	A
2011487	Fwd	-	cg2118	CCAACAGTTGTGCAACTATTCAAACATTTGGATATTGACAAACAAACACATATCAACATAGCGTGTTGTT	A
2011574	Rev	-	cg2117	TAAAGCGGAAAATCTAAAATAAATCGAGCGGAAAACACATGATGTGGCCTCAGTCACTATGATGGAGAAG	G
2011631	Fwd	2011487	cg2118	AGGAGATTTAACACCTTCTCCATCATAGTGACTGAGGCCACATCATGTGTTTTCCGCTCGATTTATTTTA	G
2011935	Fwd	-	-	TCCATGTGACAACCGAAACAGTGCGACGTGATCTTCGGATCATGGAGTCACTGGGTTTGTTGCAACGAGT	T
2015008	Rev	-	-	TACCCAGCAAGATGGCGGAGCTTCCGGACATTGACGATAGCCAGTCCTGCAAACCAGTCATGATGGATGC	G
2015684	Fwd	2015710	cg2121	AAACGCATAATCGGACCTTGACCCGATGTCTGGTCGGACATTGTTTTTGCTTCCGGTAACGTGGCAAAAC	G
2015710	Fwd	-	cg2121	TGTCTGGTCGGACATTGTTTTTGCTTCCGGTAACGTGGCAAAACGAACAATGTCTCACTAGACTAAAGTG	A
2017351	Rev	-	cg2124	CAATCATGAAGCGCCTGTACCTTTCCATTGGGGAAGGCAAGAACGCAAAGTTCTAGTACGCTGCTAAAGT	A
2017580	Rev	2017351	cg2124	ACCATCCCCGCCGGCGTGCTGGGTGGGGCATGTTTGGTTCTTTACGGCCTAATCGGTATGCTCGGCATTC	G
2018649	Rev	-	-	GTTGTAGAACCCACCTCTGCCTAACTGTCGATTTCCCAAGAGCCCCCTTGGGAGTCGATAATTAGTGCTC	G
2020172	Fwd	2020400	cg2127	CTCGGATAAAACCACTGAGATCAAAACCTGAGGTCTCGTCAGATCCTGGGCGCACGGTATTTTTGTGACC	G
2020228	Rev	-	cg2126	GGTGGCTTGATCGCTCACGGCGTTGCCCGACACCTAGCCTTGGCGACAGCAGACGTGAAACAATAGATAA	A
2020400	Fwd	-	-	CAACGCGGGGGCAATTTCTCACGTGTAGGAAAAGTGACTATTGCCTGTTAAGGGAGTTAGACTAATCGCC	A
2021274	Fwd	-	cg2128	TTCCATTTTTTACCCAGTACTTGAAACGTGATATATGTCTATTCTGAAAATCATCGCATAGAATACTGGT	G
2022724	Rev	-	-	TGTCCTGGGTCGACGCCTCTGGCGATCCCACCGCACAAGCCTTGGAGATTTTGGGTCTACAATAGCGAGG	G
2024266	Rev	-	-	TATCTTGAAAAACCGCGCTCAGGAGAGGTGTTTGCCCAGCAATTTCGGTGGGCAGGATAGGGTGGAAGAC	G
2024387	Fwd	-	cg2132	GAGCGCGGTTTTTCAAGATAGTGCACCCTATCTGGCTGACACCTCCTATGGCACGCGGTATGTTTAATAA	A
2027876	Rev	-	cg2134	AAAGGTGGCTCCTGCCACAGAATCTGCCTGCTGCTCCATTAACTAAAAATTGCAGGCTAGAATAGAGGGT	C
2028829	Fwd	-	-	GCGCTCTAGCTCAGGATCAACAAAGTTCACGCCGTAAGCATTTACGTTTTGGCCAAGTAGAGTTACCTCG	G
2029481	Rev	-	-	AGCCTTGTTAGTTCAGAGTCCTAAATAGGCGTTTATGTCAGCTCGCGCAACAGGGATACAATGAGCAACC	G
2029799	Fwd	-	-	ATTTGTTTCAAAATGGACTCATTCACACAATTGCGAACATTCTCGGCACAAACTGCTTTAAGCTACCCTT	A
2031209	Rev	-	-	GTCAGGGCGTCAACGTTGCCCTGGGACAGTGCCTCAACACAGGAAGAGTAGGTGTCGTATTCTTGGAGCT	G
2034154	Rev	-	cg2140	GGAAAAGGTGCGTCTTTCCCTCAAGGAGAACCCTGAACTCACCGATGAGCTGGAAGATAAGATCTTCAAG	A
2035336	Rev	-	cg2141	TTCGAACAGTTGTGCGTGTATACTGTTTTTTGAGCACGTTGTGTCCTAGGGTTCATCTACAGTAACGGGC	A
2035375	Rev	2035336	cg2141	TTCTAGCTTGTTCGAGGGGGTTCGCATGAAAATTCGAATTTCGAACAGTTGTGCGTGTATACTGTTTTTT	G
2035655	Rev	-	-	GGACCCTTCTTAGGGTCGCTGTCGGAGATTGGACACGTAACTTCTGTGCTTGCGCTGTATTATCGTCCCC	A
2035970	Fwd	-	-	TCGGTTTCAAGGTCAACAAAAAGACCCCAACCAGCATCCTCATCTGTGAGATCTTGAGTAATCTTCAGGT	A
2036458	Rev	-	cg2146	CATGTGGGGGATGGGGGCTGAAATTTCTCAACTGGATCCAACTGTCAGATATGTAGATATTGTTGCATAT	G
2037081	Fwd	-	cg2148	GCGGGTCTGATCACCCAATACGCTTGCGGCATCGTGGGTCTCGTCCTTCGTGCGGGTCTAAGCTTGAGTG	A
2039580	Rev	-	cg2151	GGCGTCGAAAAGCAGTAAAAGATTGCTTTTCGACGCCCATTGTTGGCTTCATAGCGCTAATATGGACGGC	G
2040017	Rev	-	cg2152	CAGCAAAGCTTTCGCCTGCTGATTGACCATATTGAGTCGCAGTGACTCAAGTTTCCAGGTAAACTGGGAA	C
2041170	Rev	2041247	-	GTGACAAGTTTTTTGGAGAAATCATTACTAGTCGTAGTCTTCAATTTGGGTGCAGGTAGGGTGGAACACC	G
2041247	Rev	-	cg2154	TCACTTATATTCTTCTCTTGCTTTTGTGGCGCTTCGTCCGTCGAGAGGTTTTTAGGAATAGAGTGGGCTC	A
2041364	Fwd	-	-	AAAGCAAGAGAAGAATATAAGTGAACCAAATTCCGTTTAGTGTACGTCTAGACGCCTAAACTTACCTGTT	A
2041363	Rev	2041247	cg2154	GGACGGTACGAACTTCAGCGACTTTCTCGCTGTCTGGGTTGTATGTGTAAAGCACGGCAAAATAAGTCAT	A
2043151	Rev	-	scg3980	TTCTGCGGTTTTAGCTTCGGGGCGGTGACGGGGTAGCAATTTCCCACCATCTGGGTTATAGTTTTCCCGT	A
2046097	Rev	2046373	-	TCGCGCTGTGGGATCCGGTATCGGAACGCTATTTGGTGCCACCGCGAGTGGCTTGGGTAAGATGACCCGT	T
2046373	Rev	-	-	TATAGAAAACTTGGACGAATCGCGTGGTGCTTCTGTGAATAGAGTTGTTTGAGCGACTAGAGTTAAGGCC	A
2047074	Rev	-	-	GAGCCCGCAGCACCCAACCTGGGTGCCGCGGGCTCAACGCGTTTCTACACATTGATCTAGTCTTGGTTGC	A
2047561	Rev	-	-	TGTTGTGGTTGATATGGTCAACGGTCGCGCACAGGTTGTTGGTCAGATTCCAGTTGGTAACCTTTACGTC	G
2049747	Rev	-	-	GGTTCCAATTTGTCTCTATGACATTCCTGGTCGGTCAGGTATTCCAATTGAGTCTGATACCATGAGACGC	C
2050233	Rev	-	-	GCAAAAGTTGTTAGGTTTTTTGCGGGGTTGTTTAACCCCCAAATGAGGGAAGAAGGTAACCTTGAACTCT	A
2050389	Rev	2050233	cg2161	CAAGCCCGTATGTCATGGACTTTTAACGCAAAGCTCACACCCACGAGCTAAAAATTCATATAGTTAAGAC	A
2052024	Rev	-	cg2163	CACAGACCAAAACGGTCAGTTAGGTATGGATATCAGCACCTTCTGAACGGGTACGTCTAGACTGGTGGGC	G
2052165	Fwd	-	-	TTGTTAACGATTGTTCATCAGTTTGTTCCGTTCTAGGGATTAATCACACAGGTGGAACTATGTTTGAAAT	A
2055223	Rev	2055317	-	GGCGACACCGATGATCGCCGAGCAGAACTAAACATGAGGAGACCTACTCGCATATGAGCGATGTAAAGTA	C
2055317	Rev	-	cg2166	TAAAACTCGTGTCGAGTAGCGCTAAAACTGATAGTGGGGAAAACTGGAGAGAACTGGTAAGGTTTTTACC	G
2055336	Rev	2055317	cg2166	TGCCACCGGTTTTGGTGAATAAAACTCGTGTCGAGTAGCGCTAAAACTGATAGTGGGGAAAACTGGAGAG	A
2055869	Rev	-	scg4020	CAGCACAGCAGTAAAAGCAGCTCTGGTGAAGGTTTTTGGAGAAGTACCACCAAGCTGTTAAGCTTCCAAG	G
2057991	Rev	-	-	GACGATCACGAGTCCAGGTTTAGGGGCAGGAGCATTCATGTCTGTTGAGTCTATGCCGTAGTCTAAAACA	G
2058023	Fwd	-	-	ATCAGCCGGAACGCTGTCTAGTCCACTCCAAATATCCACTGTTTTAGACTACGGCATAGACTCAACAGAC	A
2060747	Rev	-	cg2172	CTATGAAGTGGGCGCGTTAGCTTCGGCGCGTGGCAAACCACATTTGCTGGACTGCAGGCATAATGGACAA	A
2062692	Fwd	-	-	AAAGGCCGTGGGCGATATCGGGAGTAATTTGCACCGACATCGCATCAAACCAGTCATATAAAATCGTGGT	G
2063591	Rev	-	cg2175	CCTTTTAAGCTAGGAATAGCAGGGTAGATAAACTTATTAAAATTTTTCCAATTCAGGGTAGAATTCCAAA	A
2067309	Rev	-	cg2177	AAGGCCATATAGGAACTTTGTAATTAGTTGCAGGTTCCAATTTTGGGTCAATGTAGCGTAATATTGTTCA	A
2068522	Rev	-	cg2178	ATAAAAAGTTGCTCGAGGTCACAACCCTTGAATTAGCACATTCCCCTCGAGCAGTGGTAGAAATTGAATT	C
2068995	Rev	-	-	GGATACGCCTACGCATGGCTTCACAGTGTAATAGCCCGATGATTTTTGCCGGCAGGTTATCCTTGTCTTT	A
2069050	Fwd	-	-	TGGTTGGAAAAGCCATAAAGACAAGGATAACCTGCCGGCAAAAATCATCGGGCTATTACACTGTGAAGCC	A
2069392	Fwd	-	-	TCTGCCCACCGATGATCCAGAGAAGTATGTCAACGACAGTCAGGCGTTGATCCTTGATAATTTGGATGAC	A
2070233	Fwd	-	cg2181	CACAAAAATTTAGGACACAGATCTCCATTCAAGTTTGGCTGTGACTCATGTCGCACATAGTATTTCAATC	A
2077614	Rev	-	-	AAAAGCCTTGCCTCTTAAATCGAGGGGGCAGGGCAGTCGAAGCCAAGTTGAGAGGGTATATTTGTCACCT	A
2077686	Rev	2077614	cg2185	GTTTTCCTGAACCGCCGTGGGTCTTAGTTTCTGAGGGAGGCAACACAATAAGCATGCATGAGAGGATACT	G
2077702	Fwd	-	-	TCTCAACTTGGCTTCGACTGCCCTGCCCCCTCGATTTAAGAGGCAAGGCTTTTACAGTATCCTCTCATGC	A
2080362	Rev	-	cg2188	GTCCAGGGATTTGTTGTTGGTTTTGTGAAAACCTTAAGTTGGGTGGTTAAACCCACTAAGGTCTCACTTT	A
2081233	Rev	-	-	AAGGTGCAGTATTCATGGTTCAAGCCTAGTGTTCGGGTTCTGGCAATTGTTGGGACTAGGATTAATGCCC	A
2081288	Fwd	-	-	CTTGGGAAATCGTCATGGGCATTAATCCTAGTCCCAACAATTGCCAGAACCCGAACACTAGGCTTGAACC	A
2083666	Rev	-	-	ATTACCGCTGTGAGCACTGCAAATTACGTATTCGAAAAGCCATGTCCACCACGTGTTCTATCCTGGCGGC	A
2085332	Rev	2085582	-	CCCGAAGAACGCACCGAGGATTACCGATGAGGCAGATGTAGTTCTCATTGGTGCCGGTATCATGAGCTCC	A
2085582	Rev	-	cg2192	TCGCATGAGAAAGGGGAATATCCCGTGCTTGTTTATTCAGCTCGAGGTGGCAGGCGTACACTCTATATTC	A
2085802	Fwd	-	-	AAGTTTCACCACGTGAACATTTCAGTCGACTCGCGCACACCACACCAACAATCGACCTATCGTTATACGT	A
2087394	Rev	-	-	AGCGTGCGCCGGACTCTGCAATAGCTTCAGGGATGTAAGGGCGGGAGCCGGTTGCGATTACAATGTCAGT	A
2088426	Rev	-	-	GGGTAACACTGACCTGCGAAAATGCAACTTTCCTTGAATTGATCTTGGAAACAACTTATTCTCCACCTTT	A
2088552	Fwd	-	scg4060	AGGTCAGTGTTACCCCCTAAGACTACCCCTTTCCATTGCATACAAAGGAAATACATATAGACTTTTGGGC	A
2088564	Rev	2088426	-	GGCTCAAGTGAATTAGAGCTAGGCGACAGCAAGTCTTGATCAATGAATTTAGATTCCCTAAACTTTTATC	G
2089047	Fwd	-	cg2196	CTTTGGTGAAGAGCACGAGCGCGATAACGAAAACACCCCAGCGTGGGCTAAGAACATGTACGATCTAACC	G
2089153	Rev	-	-	ACTAGTGCAATTGCAGTGTTGCGGAATTTACGCATGATGAAAAGCCTTTCAGTAAAGCTAAGCTATAGAT	G
2089627	Fwd	-	cg2197	TTCCTGTCAAATTGCTAAAGGCATTAATCACATGTGGTTAATGCCTTTTTTGATTGCGTAGACTAGGAAG	G
2091281	Rev	-	-	GTCGGCTAAAAAATAGCCTCCATCCAACCCGCTTTACCTGTCATCGCTTCAGGCGACTAGCATGGTGACC	A
2093211	Rev	-	-	GCGCGGAATTATCTAGACGCACACGTGTTGGTAACCGATCACACCAGCGCACGCTGCTAATCTTCACTCC	A
2095028	Rev	-	-	CTCTGGTCGATTCTTGCAGTACGACCAAAGTCGGATTCGCGTTCATACTTAGTTGATCTATCGTGGTGGC	G
2095139	Fwd	-	-	CTTTGGTCGTACTGCAAGAATCGACCAGAGCCCGATTAAAAAATGCCCCCGCGCAACGAAACTAGTAATC	A
2096244	Rev	-	-	GTCGCCGAGCGTCGCGGTGCCGGAATCGGCGCTTTGGAGGCAGCCGAGGACGGCGAGTAGGGTGGATTTT	C
2098654	Rev	-	cg2206	TTTGGCTAACGATACGGAATTGAACTGCCGGCACCGATGTTAAAAGAGGTGACGGTGATACAATTTTGCC	A
2098674	Rev	2098654	cg2206	TGGTCAATCCCATCCGACTCTTTGGCTAACGATACGGAATTGAACTGCCGGCACCGATGTTAAAAGAGGT	G
2100028	Rev	-	cg2207	CGCAGATCGTGGACGTGGTGGACGAGGTCCTCCAAGGAGCTTCTCAGTTTGCTGGTGTAGCATCACACGT	C
2100047	Fwd	-	-	CAAAGCATTCGCACGCGCGCGTGCCTCAGATTCGGTTGCCAAAATATCATCGACGTGTGATGCTACACCA	G
2101119	Rev	-	-	CCCATCCGTTTGGATTGCCCCAAATGGGTGTAGTGGGTGCGTTTACCCAACAAGTGCAAGAATGGGAGTC	G
2101292	Fwd	-	cg2211	GCGCAGTTGGAAACCTCACAACACCACTGGTTTTTTCGCTTGACCGCGCAAAATATGAGAACATAGTGAG	A
2104389	Rev	-	cg2213	AAAACAACGGGCTTTTGTCGTTGGTGAGGTGCTCCTGAACATCTGTGCTTCAGCTGGTAGCGTCGCATGT	A
2105604	Rev	-	cg2214	AATCACCGTTCCGCCACCCAAATCAGCCCAATAAGTTCAACAATTACATAACATCTGAAAGAATAGGGAC	A
2105694	Fwd	-	-	TTATGTAATTGTTGAACTTATTGGGCTGATTTGGGTGGCGGAACGGTGATTCTACGAGTTCAATGGCTGT	A
[truncated: 1,145 more rows]
