# Supplementary material for: Overlap of Promoter Recognition Specificity of Stress Response Sigma Factors SigD and SigH in Corynebacterium glutamicum ATCC 13032
Source: Front Microbiol. 2019 Jan 9;9:3287. doi: 10.3389/fmicb.2018.03287 (PMC6338062; doi:10.3389/fmicb.2018.03287)
Supplement: Table S4 — List of identified SigD-dependent TSSs of SigD-upregulated genes and the respective sequences as detected by RNA-seq of transcriptome of C. glutamicum WT cultivated on phenol. [file Table_4.XLSX]

## Sheet: List1
TSS nt No.	Strand	Primary TSS	Gene	50 nt upstream of TSS	TSS
387693	Fwd	-	cg0441	AATTAAGTATGGAAAACCAACCGCACCCGGATGCACGACAATGACCCACTAAACACGTATCCTTGAATGC	G
539461	Rev	-	cg0607	ACCCCCGAATTCAAATCCGTGTTGCGCGTTAATAAGGAACAATATCGGTGTGATTCGCGATATATTAATC	A
615025	Fwd	-	cg0697	TACCCCCGAAGACTTTGCGCTGGTCAGCGATGGAAGTAACAGAGTTAGGGAACTTCTCGATCTACTGAGT	G
1939611	Rev	-	cg2047	TCTCTTGATATTCGCATCAAGCATTTTTTAGTGACGTAACATCAAAGAAGTATTCACTGATGTAAGTAGT	G
2593987	Rev	2594080	cg2720	ATTGGTGTCGTTCTTCTAACGATTTGATTACTCAGGGAATGTTCGTTTAGTTTCCATCGTTTTCGCTAGT	A
2594080	Rev	-	cg2720	TTTGCTCACAAAACCATTGAAAAGGCATTCTGGACGTAACGCTCCGGCATCTACAAGGGATGATCAAAAT	A
